# Supplementary material for: Identification of trypsin-degrading commensals in the large intestine
Source: Nature. 2022 Sep 7;609(7927):582–9. doi: 10.1038/s41586-022-05181-3 (PMC9477747; doi:10.1038/s41586-022-05181-3)
Supplement: Supplementary file 9 — Source Data Fig. 1 [file 41586_2022_5181_MOESM9_ESM.xlsx]

## Sheet: 1b
	Trypsin activity (µU/mg faeces)
	SPF	GF
	2.5019	15.0931
	2.5217	11.2332
	2.59429	11.4993
	2.60407	11.0346
	2.51626	12.114
	2.54719	12.0845
	2.46304	11.5836
	2.57891	12.8943
	2.51409	10.3201
		15.6278
		13.9426
P value	1e-05

## Sheet: 1e
	Prss2 mRNA (/Gapdh)
	SPF	GF
	10085.5	2807.36
	3385.14	1525.43
	4138.81	5693.1
	1634.91
	5595.3
	1590.21
P value	0.7143

## Sheet: 1g
	Trypsin activity (µU/mg faeces)
	SPF					GF				P value
Jejunum	38.9934	38.9934	32.7132	20.6977	26.8992	44.3411		35.0388		0.381
Ileum	16.4341	16.4341	21.4729	34.9195	30	33.876	27.2868	32.7132		0.3393
Cecum	2.48062	2.48062	2.86822	2.86822	2.48062	13.7209	12.4535	12.9457		0.0357
Colon	1.70543	1.70543	2.48062	2.86822	2.48062	12.5581	10.6202	12.9457		0.0179
Faeces	2.48062	2.48062	4.03101	2.48062	2.14265	10.6202	13.7209	17.2093		0.0179

## Sheet: 1h
	Trypsin activity (µU/mg faeces)
	GF	GF+A	GF+B	GF+C	GF+D	GF+E	GF+F
	21.172	4.11861	15.7531	1.66891	1.66891	1.27788	1.2051
	17.4974	8.40124	22.3175	1.95833	1.95833	1.19006	1.34404
	10.7009	6.64347	27.723	1.53911	1.53911	1.35589	1.34417
	12.1605	4.73159	26.6245	1.81793	1.81793	0.915385	2.60079
	17.8969	1.71325	22.8149	1.72841	1.72841	1.52319
	13.8723		15.7127	2.0309	2.0309
	23.5996
	25.3988
P value	GF vs. GF+A	2.373e-06
	GF vs. GF+B	0.293571
	GF vs. GF+C	5e-09
	GF vs. GF+D	5e-09
	GF vs. GF+E	8e-09
	GF vs. GF+F	6.8e-08

## Sheet: 1i
		Trypsin activity (µU/mg faeces)
	days	GF+C#5 (No Abx)					GF+C#5+Amp					GF+C#5+MNZ					GF+C#5+Tyl				GF
	0	19.7593	20.5745	25.4815	21.037		16.8706	17.8588	26.6452	23.1549	13.4451	14.0544	14	22.8889	28.1333	26.6889	23.2374	23.8197	16.1218	26.9161	20.2963	13.6296
	1	9.29286	8.22171	1.92205	13.8526		0.683145	0.966866	0.989011	0.989011	0.510205	18.5302	15.257	36.6516	10.5629	3.85364	23.3333	24.0659	23.4887	21.7044
	4	0.857259	0.979356		4.67923		0.569762	0.622711	0.622711	0.459928	0.39225	19.2706	16.9956	34.4584	35.8532	40.9158	13.4432	24.0178	8.32936	22.6803	27.2951	15.4711
	5	1.37243	2.58173		4.36072		1.48725	1.07487	0.854838	1.18774	1.18774	26.3258	27.1024	34.2984	26.6663	30.2699	24.1493	24.5594	28.0077	26.0998	17.3775	14.0712
	8	2.73242	3.18708	7.31733	7.31801			1.95402	6.92826	4.70955	1.44113	28.3042	30.1059	24.9238		20.3448	26.4967	22.5224	18.2886	34.6312	13.1558	19.9006
	12	2.02146	3.33202	3.37622	8.2248		1.90098	2.04982	1.875	2.61029	1.78873	19.4237	17.3206	13.6062	14.3599	18.3766	25.4044	22.4632	24.0732	37.1531	12.3919	11.0706
	P value (d12)	GF+C5 (No Abx) vs. GF+C5+Tylo.			1e-06
		GF+C5 (No Abx) vs. GF+C5+MNZ			0.000765
		GF+C5 (No Abx) vs. GF+C5+AMP			0.879156
