# Supplementary material for: Identification of trypsin-degrading commensals in the large intestine
Source: Nature. 2022 Sep 7;609(7927):582–9. doi: 10.1038/s41586-022-05181-3 (PMC9477747; doi:10.1038/s41586-022-05181-3)
Supplement: Supplementary file 10 — Source Data Fig. 2 [file 41586_2022_5181_MOESM10_ESM.xlsx]

## Sheet: 2b
	Trypsin activity (µU/mg faeces)
	GF	GF+C#5	GF+35-mix
	21.2743	3.62181	3.44649
	16.6648	3.81796	5.88372
	17.4108	8.53238	4.08031
		3.3607	4.83737
		4.67501	4.29213
P value	GF vs. GF+C#5	4e-06
	GF vs. GF+35-mix	3e-06

## Sheet: 2c
	Trypsin activity (µU/mg faeces)
	GF	GF+35-mix	GF+21-mix	GF+14-mix
	16.0606	4.49324	9.72807	3.99098
	14.0892	5.42617	21.6158	3.50722
	21.2202	6.61046	26.1391	4.23361
	18.8596	5.9596	21.8617	3.48176
		5.25935	19.6753	4.42055
P value	GF vs. GF+35-mix	0.0006
	GF vs. GF+21-mix	0.7725
	GF vs. GF+14-mix	0.0002

## Sheet: 2d
	Trypsin activity (µU/mg faeces)
	GF	GF+14-mix	GF+9-mix
	13.6881	3.23299	2.95681
	13.6881	3.04604	3.55008
	17.0957	3.45525	4.77827
	17.0957	3.01253	3.06239
		3.95321
P value	GF vs. GF+14-mix	1e-07
	GF vs. GF+9-mix	1.9e-07

## Sheet: 2e
	Trypsin activity (µU/mg faeces)
	GF	GF+9-mix	GF+6-mix	GF+3-mix
	27.8865	2.25376	36.035	2.51366
	27.1912	1.96721	31.1765	1.73716
	30.6995	1.84897	22.0047	1.99082
	21.0154	2.54196	29.7549	1.48828
	25.5092	2.05938		1.76916
	18.3977			2.51366
P value	GF vs. GF+9-mix	3e-08
	GF vs. GF+6-mix	0.209536
	GF vs. GF+3-mix	1e-08

## Sheet: 2g
	Trypsin activity (µU/mg faeces)
	GF	GF+3-mix	GF+2-mix
	18.9385	0	24.6505
	21.3702	0.230698	29.2543
	12.9552	0.247686	15.023
	15.1977	0.0552247	33.8368
	12.3529	0.0148804	10.8597
	13.7568	0.127096	21.8777
P value	GF vs. GF+3-mix	0.000415
	GF vs. GF+2-mix	0.105156
	GF+3-mix vs. GF+2-mix	8e-06

## Sheet: 2h
	Trypsin activity (µU/mg faeces)
	GF+34-mix	GF+35-mix
	24.5641	8.46066
	29.7837	9.0626
	30.5193	11.5597
	20.9085	10.4002
	30.9328	9.10923
	30.7127
P value	0.0043
