# Supplementary material for: Identification of trypsin-degrading commensals in the large intestine
Source: Nature. 2022 Sep 7;609(7927):582–9. doi: 10.1038/s41586-022-05181-3 (PMC9477747; doi:10.1038/s41586-022-05181-3)
Supplement: Supplementary file 11 — Source Data Fig. 3 [file 41586_2022_5181_MOESM11_ESM.xlsx]

## Sheet: 3f
		Peak area (x10E9)
		Tunicamycin (-)			Tunicamycin (+)				P value
	03048	1.98262	2.25468	1.84031	2.88666	2.93645	2.91663		0.0019226
	03049	2.25613	2.24721	1.95561	2.84388	2.69446	2.69954		0.00576624
	00029	1.30556	1.37886	1.35381	2.71887	2.62531	2.55392		1.63e-05
	00890	0.608567	0.608607	0.597899	2.1303	2.10023	2.13831		2e-08
	00822	1.18797	1.27474	1.0617	2.07267	1.85432	1.94034		0.00091589
	03053	0.900584	0.965673	0.870529	1.14161	1.00597	0.985358		0.0795683
	00342	0.929604	0.79674	0.748701	1.0733	1.05564	0.943334		0.0423673
	00104	0.70404	0.721963	0.631182	0.923087	0.904601	0.778122		0.026582
	03191	0.483088	0.492613	0.414025	0.722688	0.706449	0.614179		0.00651328
	00502	0.462599	0.505468	0.474381	0.718652	0.623431	0.587386		0.0169427
	02199	0.24332	0.247449	0.247509	0.582027	0.560012	0.517279		8.684e-05
	00472	0.149053	0.167972	0.145463	0.481806	0.475711	0.490752		2.36e-06
	01041	0.308669	0.319108	0.274579	0.481779	0.438544	0.430241		0.00201922
	00823	0.21269	0.237656	0.218697	0.48919	0.382173	0.42294		0.00289466
	00729	0.196558	0.207053	0.196419	0.393161	0.377896	0.359088		7.209e-05
	00935	0.238149	0.236318	0.213432	0.367547	0.369177	0.366422		6.522e-05
	01686	0.194557	0.210344	0.201413	0.361673	0.352871	0.351544		1.035e-05
	03166	0.138144	0.156425	0.149005	0.319605	0.314228	0.330677		1.739e-05
	00509	0.212119	0.223779	0.21584	0.313437	0.305277	0.270164		0.00449446
	00002	0.146172	0.126552	0.117506	0.276335	0.259934	0.222103		0.0024963
