# Supplementary material for: Identification of trypsin-degrading commensals in the large intestine
Source: Nature. 2022 Sep 7;609(7927):582–9. doi: 10.1038/s41586-022-05181-3 (PMC9477747; doi:10.1038/s41586-022-05181-3)
Supplement: Supplementary file 12 — Source Data Fig. 4 [file 41586_2022_5181_MOESM12_ESM.xlsx]

## Sheet: 4a
	Trypsin activity (µU/mg faeces)
	2-mix+WT	2-mix+Δ00502	2-mix+Δ00509
	0.0778418	13.4555	3.27183
	0.394218	16.2598	4.26203
	0	14.9276	7.07353
	0	14.0146	0
	0.0377873	12.9612	8.05656
P value (2-mix+WT vs 2-mix+Δ00502)	3e-07
P value (2-mix+WT vs 2-mix+Δ00509)	0.0112

## Sheet: 4c
	Trypsin activity (µU/mg faeces)
	34-mix+WT	34-mix+Δ00502
	5.1774	21.9329
	8.92584	20.5502
	4.15733	27.4748
	6.06691	19.993
	11.3109	24.7151
	8.4919	21.2856
P value	0.0022

## Sheet: 4d
	Faeces			Liver			Brain
	MHV-2 RNA copies /g faeces			MHV-2 RNA copies /whole tissue			MHV-2 RNA copies /whole tissue
	2-mix+WT	2-mix+Δ00502		2-mix+WT	2-mix+Δ00502		2-mix+WT	2-mix+Δ00502
	134170	209567		1.04927e+06	158232923		35264.5	3.8796e+07
	95040.4	2.03368e+06		5.65607e+07	2.25887e+06		1.04259e+06	20486.1
	356588	169591		4.50399e+06	96742747		59933.1	2.59982e+06
	758400	589606		2.16899e+07	21698.8		38811.8	37832.4
	345071	1.49281e+06		32453.6	2.43337e+07		29866.7	1.36916e+07
	158888	578572		410162	155228591		442849	4.55159e+07
	468154	333813		28018	8.90313e+07		40071.8	166531812
	77263.9	986970		47922.6	2.23941e+07		57678.8	379887
	166964	979543		6.72111e+07	37098959		4.41847e+06	8.31766e+06
	447907	205372		546805	188028229		64297.2	5.83969e+07
	282865	693668		139250242	301700727		3.62448e+06	3.66279e+07
	21534.2	167299		2.8917e+07	7.85536e+07		164058	604600
	112087	597209		199317	119771362		14207.3	7.21985e+07
	70105	89103.5		24986.2	2.65776e+07		13228.5	2.0635e+07
	204010	424385		52019.2	166757145		10609.4	3.00316e+06
	114917	nd		1.26013e+07	6.59284e+07		30159.9	1.77739e+07
Mean	238373	596949		20820323	95791248		630411	30320687
P value	0.0202			0.0025			0.0096

## Sheet: 4e
	Number of mice
Time at death (days after infection)	2-mix+WT	2-mix+Δ00502
4	1	1
5	1	2
6	1	4
7	0	5
8	1
9	3	2
Survived at day 10	10	2

## Sheet: 4g
	Feces			Liver			Brain
	MHV-2 RNA copies /g faeces			MHV-2 RNA copies /whole tissue			MHV-2 RNA copies /whole tissue
	34-mix+WT	34-mix+Δ00502		34-mix+WT	34-mix+Δ00502		34-mix+WT	34-mix+Δ00502
	65404.1	672279		107959475	1769834046		9.72042e+06	118996647
	81022.3	350345		9.10966e+06	3.74873e+07		1.25059e+06	8.15815e+06
	62680.4	249874		6.67897e+07	695188421		1.49173e+07	128633442
	31097.9	388592		116702438	182616555		7.36179e+07	662100
	86596.3	237441		1.62303e+07	455948058		2.60652e+07	3.00651e+07
	75600	103356		549258	2.927e+07		19761.7	1.71042e+06
	28985.9	169005		1.77928e+07	4.63416e+07		62728.6	1.40508e+07
	124513	30707.3		3.17643e+06	3.07668e+06		nd	669411
	16536.4	235635		8.01323e+06	140673445		892094	52987350
	61230.8	63731.6		2.04506e+06	1.70155e+07		10506.2	8.48694e+06
Mean	63367	250097		34836839	337745151		12655644	36442032
P value	0.0063			0.1007			0.181

## Sheet: 4h
	Number of mice
Time at death (days after infection)	34mix+WT	34mix+Δ00502
Sacrificed at day5	5	5
5	0	1
6	1	3
7	1	1
Survived at day 10	3	0

## Sheet: 4i
	Number of mice
Time at death (days after infection)	2-mix+WT	2-mix+Δ00502
4	1	0
4.5	1	1
5	1	2
5.5	2	1
6	0	1
Survived at day 6	0	0

## Sheet: 4k
	Number (percentage)
	00502 positive patients	00502 negative patients
Total	33 (100%)	108 (100%)
No diarrhoeal episode	20 (60.6%)	59 (54.6%)
One or more episodes of diarrhoea of one-day duration	6 (18.2%)	17 (15.7%)
Less than three episodes of diarrhoea per day > 1 day duration	7 (21.2%)	20 (18.5%)
Three or more episodes of diarrhoea per day of 2 day duration	0 (0%)	6 (5.6%)
Three or more episodes of diarrhoea per day of 3 day duration	0 (0%)	2 (1.9%)
Three or more episodes of diarrhoea per day of 4 day duration	0 (0%)	4 (3.7%)
Sample ID	Presence of 00502 homologues	Duration of severe da1rrhoeal episodes (days)
kp005	FALSE	0
kp006	FALSE	0
kp007	FALSE	0
kp008	FALSE	0
kp010	TRUE	1
kp011	FALSE	1
kp017	TRUE	0
kp021	FALSE	0
kp024	FALSE	0
kp026	FALSE	0
kp027	FALSE	0
kp029	FALSE	0
kp030	FALSE	0
kp032	FALSE	0
kp033	TRUE	0
kp034	FALSE	0
kp035	FALSE	4
kp039	TRUE	1
kp040	FALSE	2
kp042	FALSE	0
kp043	TRUE	0
kp044	FALSE	0
kp046	FALSE	0
kp050	FALSE	1
kp052	FALSE	0
kp054	FALSE	0
kp055	FALSE	0
kp056	FALSE	0
kp057	TRUE	0
kp058	FALSE	0
kp060	FALSE	0
kp064	FALSE	0
kp065	FALSE	0
kp067	FALSE	1
kp070	FALSE	0
kp071	FALSE	1
kp072	TRUE	0
kp075	FALSE	1
kp076	FALSE	0
kp078	FALSE	0
kp079	TRUE	0
kp081	FALSE	0
kp085	FALSE	1
kp087	FALSE	0
kp092	FALSE	4
kp093	FALSE	0
kp094	TRUE	0
kp099	TRUE	1
kp100	FALSE	0
kp101	FALSE	0
kp102	FALSE	0
kp104	FALSE	2
kp107	FALSE	0
kp110	FALSE	0
kp111	FALSE	0
kp112	FALSE	0
kp113	FALSE	2
kp115	TRUE	0
kp118	FALSE	0
kp121	TRUE	0
kp122	FALSE	0
kp123	TRUE	0
kp124	TRUE	0
kp126	FALSE	0
kp129	FALSE	0
kp130	FALSE	2
kp131	FALSE	0
kp134	TRUE	0
kp135	TRUE	0
kp139	FALSE	3
kp140	TRUE	1
kp141	FALSE	0
kp142	TRUE	0
kp143	FALSE	3
kp147	FALSE	0
kp148	FALSE	0
kp151	FALSE	0
kp154	TRUE	0
kp160	FALSE	0
kp162	FALSE	4
kp163	FALSE	0
kp164	FALSE	1
kp166	TRUE	0
kp173	FALSE	0
kp174	FALSE	0
kp175	TRUE	0
kp187	FALSE	0
kp189	TRUE	0
kp191	FALSE	0
kp192	TRUE	0
kp193	FALSE	1
kp195	FALSE	0
kp202	FALSE	0
kp231	FALSE	0
kp233	TRUE	0
kp234	FALSE	2
kp235	TRUE	1
kp238	FALSE	0
kp239	TRUE	0
kp240	FALSE	1
kp241	TRUE	1
kp245	FALSE	0
kp246	FALSE	0
kp247	FALSE	0
kp249	FALSE	0
kp250	TRUE	0
kp251	FALSE	0
kp253	TRUE	0
kp255	FALSE	0
kp256	FALSE	0
kp257	FALSE	0
kp258	TRUE	0
kp259	FALSE	0
kp260	FALSE	4
kp261	TRUE	0
kp262	FALSE	0
kp263	FALSE	0
kp265	FALSE	0
kp267	TRUE	0
kp268	FALSE	0
kp269	FALSE	0
kp271	FALSE	0
kp272	FALSE	0
kp273	FALSE	0
kp274	FALSE	0
kp275	FALSE	0
kp276	FALSE	2
kp277	FALSE	0
kp279	FALSE	0
kp280	FALSE	0
kp284	FALSE	0
kp288	FALSE	0
kp289	FALSE	0
kp290	FALSE	1
kp901	FALSE	0
kp902	TRUE	0
kp903	FALSE	1
kp904	FALSE	0
kp905	FALSE	0
kp906	FALSE	1
kp907	FALSE	0

## Sheet: 4l
	Number (percentage)
	00502 positive patients	00502 negative patients
Total	35 (100%)	111 (100%)
Oxygen inhalation	5 (14.3%)	36 (32.4%)
Sample ID	Presence of 00502 homologues	Oxygen inhalation therapy
kp005	FALSE	No
kp006	FALSE	No
kp007	FALSE	No
kp008	FALSE	No
kp010	TRUE	Yes
kp011	FALSE	No
kp015	FALSE	No
kp017	TRUE	No
kp021	FALSE	No
kp024	FALSE	No
kp026	FALSE	No
kp027	FALSE	No
kp029	FALSE	No
kp030	FALSE	No
kp032	FALSE	No
kp033	TRUE	No
kp034	FALSE	No
kp035	FALSE	Yes
kp039	TRUE	No
kp040	FALSE	Yes
kp042	FALSE	No
kp043	TRUE	No
kp044	FALSE	No
kp046	FALSE	No
kp050	FALSE	No
kp051	FALSE	Yes
kp052	FALSE	No
kp054	FALSE	Yes
kp055	FALSE	No
kp056	FALSE	No
kp057	TRUE	No
kp058	FALSE	Yes
kp060	FALSE	No
kp062	TRUE	No
kp064	FALSE	No
kp065	FALSE	Yes
kp067	FALSE	No
kp070	FALSE	No
kp071	FALSE	No
kp072	TRUE	No
kp075	FALSE	No
kp076	FALSE	No
kp078	FALSE	No
kp079	TRUE	No
kp081	FALSE	No
kp085	FALSE	No
kp087	FALSE	No
kp092	FALSE	No
kp093	FALSE	No
kp094	TRUE	No
kp099	TRUE	No
kp100	FALSE	No
kp101	FALSE	No
kp102	FALSE	Yes
kp104	FALSE	No
kp107	FALSE	Yes
kp110	FALSE	No
kp111	FALSE	No
kp112	FALSE	No
kp113	FALSE	Yes
kp115	TRUE	No
kp118	FALSE	Yes
kp121	TRUE	No
kp122	FALSE	No
kp123	TRUE	No
kp124	TRUE	No
kp126	FALSE	No
kp129	FALSE	No
kp130	FALSE	No
kp131	FALSE	No
kp134	TRUE	No
kp135	TRUE	Yes
kp136	FALSE	Yes
kp139	FALSE	Yes
kp140	TRUE	No
kp141	FALSE	Yes
kp142	TRUE	No
kp143	FALSE	No
kp147	FALSE	No
kp148	FALSE	No
kp151	FALSE	No
kp154	TRUE	Yes
kp160	FALSE	No
kp162	FALSE	Yes
kp163	FALSE	Yes
kp164	FALSE	No
kp166	TRUE	No
kp173	FALSE	No
kp174	FALSE	Yes
kp175	TRUE	No
kp187	FALSE	Yes
kp189	TRUE	No
kp191	FALSE	No
kp192	TRUE	Yes
kp193	FALSE	No
kp195	FALSE	Yes
kp202	FALSE	No
kp231	FALSE	No
kp233	TRUE	No
kp234	FALSE	No
kp235	TRUE	No
kp237	TRUE	No
kp238	FALSE	No
kp239	TRUE	No
kp240	FALSE	No
kp241	TRUE	No
kp245	FALSE	No
kp246	FALSE	No
kp247	FALSE	No
kp249	FALSE	No
kp250	TRUE	No
kp251	FALSE	Yes
kp253	TRUE	No
kp255	FALSE	No
kp256	FALSE	No
kp257	FALSE	Yes
kp258	TRUE	No
kp259	FALSE	Yes
kp260	FALSE	Yes
kp261	TRUE	No
kp262	FALSE	No
kp263	FALSE	No
kp265	FALSE	Yes
kp267	TRUE	Yes
kp268	FALSE	Yes
kp269	FALSE	No
kp271	FALSE	Yes
kp272	FALSE	Yes
kp273	FALSE	Yes
kp274	FALSE	Yes
kp275	FALSE	Yes
kp276	FALSE	Yes
kp277	FALSE	Yes
kp279	FALSE	Yes
kp280	FALSE	Yes
kp284	FALSE	No
kp288	FALSE	Yes
kp289	FALSE	Yes
kp290	FALSE	Yes
kp901	FALSE	No
kp902	TRUE	No
kp903	FALSE	No
kp904	FALSE	No
kp905	FALSE	No
kp906	FALSE	No
kp907	FALSE	No
