# Supplementary material for: Identification of trypsin-degrading commensals in the large intestine
Source: Nature. 2022 Sep 7;609(7927):582–9. doi: 10.1038/s41586-022-05181-3 (PMC9477747; doi:10.1038/s41586-022-05181-3)
Supplement: Supplementary file 13 — Source Data Extended Data Fig. 1 [file 41586_2022_5181_MOESM13_ESM.xlsx]

## Sheet: Ext 1b
	Trypsin activity (µU/mg faeces)
	Healthy	UC patients	CD patients
	0.141443	0	8.93496
	6.03978	6.644	4.95
	1.08797	4.75432	3.59223
	0.0426869	1.59406	8.60972
	2.18182	3.62367	2.33216
	7.53018	0
	6.01772	1.05458
	1.48761	3.11021
	1.29364	6.94267
	0.00749973	3.92026
	0.301135	1.01985
	1.89878	6.5009
	0.107271	6.98038
	0.323764	0
	4.19202	2.61158
	0.291791	7.07899
	0	0
	4.62709	3.43137
	4.27005	3.47337
	1.62486	4.45885
	4.03591	0
	10.4357	4.80427
	0.219294	9.04497
	2.32447	8.44281
	1.85175	7.5176
	0.43832	0.902208
	4.84104	3.44752
	0	2.01834
	2.37468	6.39172
	0.487143	4.77961
	1.17603	6.04288
	4.30466	7.39467
	0.515062	7.90183
	3.42974	10.3324
	0.359626
	1.65994
	0
	1.14687
	1.52805
	12.8746
	3.10475
Mean	2.453	4.301	5.684
P value
Healthy vs. UC	0.0221
Healthy vs. CD	0.0584

## Sheet: Ext 1c
	Trypsin activity (µU/mg faeces)
	IL10+/-	IL10-/-
	3.54664	12.7985
	1.98638	31.8934
	0.893035	27.3633
	1.83679	15.685
	2.03337	21.5361
		17.4412
		10.1414
		54.0176
P value	0.0016
