# Supplementary material for: Identification of trypsin-degrading commensals in the large intestine
Source: Nature. 2022 Sep 7;609(7927):582–9. doi: 10.1038/s41586-022-05181-3 (PMC9477747; doi:10.1038/s41586-022-05181-3)
Supplement: Supplementary file 14 — Source Data Extended Data Fig. 2 [file 41586_2022_5181_MOESM14_ESM.xlsx]

## Sheet: Ext 2b
		TA: Trypsin activity
		TA vs. total_OTU00035	TA vs. total_OTU00002	TA vs. total_OTU00110	TA vs. total_OTU00703	TA vs. total_OTU00008	TA vs. total_OTU00009	TA vs. total_OTU00021	TA vs. total_OTU00018	TA vs. total_OTU00013	TA vs. total_OTU00006	TA vs. total_OTU00577	TA vs. total_OTU00022	TA vs. total_OTU00443	TA vs. total_OTU00001	TA vs. total_OTU00014	TA vs. total_OTU00709	TA vs. total_OTU01287	TA vs. total_OTU00217	TA vs. total_OTU00005	TA vs. total_OTU00113	TA vs. total_OTU00091	TA vs. total_OTU00039	TA vs. total_OTU00557	TA vs. total_OTU00023	TA vs. total_OTU00898	TA vs. total_OTU00015	TA vs. total_OTU00759	TA vs. total_OTU00081	TA vs. total_OTU00128	TA vs. total_OTU00003	TA vs. total_OTU00489	TA vs. total_OTU00029	TA vs. total_OTU00048	TA vs. total_OTU00027	TA vs. total_OTU00012	TA vs. total_OTU01036	TA vs. total_OTU01071	TA vs. total_OTU00095	TA vs. total_OTU00219	TA vs. total_OTU00089	TA vs. total_OTU00020	TA vs. total_OTU00007	TA vs. total_OTU01376	TA vs. total_OTU00026	TA vs. total_OTU00523	TA vs. total_OTU00017	TA vs. total_OTU00308	TA vs. total_OTU00119
	Rho (Spearman’s correlation coefficient )	0.7873	-0.4829	-0.1089	0.2012	0.2334	-0.6779	0.667	0.1847	0.09814	-0.2254	-0.3965	-0.1404	-0.5269	-0.3884	0.3443	-0.5782	-0.4918	-0.298	0.1838	0.3424	0.483	-0.8227	0.2264	0.7104	0.1273	-0.209	0.1477	-0.7816	-0.7601	-0.5949	-0.5571	-0.8126	-0.08878	0.4437	0.3596	0.1666	-0.52	-0.7798	-0.7066	0.06928	-0.2492	0.3132	0.3318	0.04031	-0.8669	0.3522	0.3108	0.1128
	P (two-tailed)	0.000105	0.042345	0.66703	0.423288	0.351387	0.001989	0.002497	0.463061	0.698445	0.368574	0.103318	0.578374	0.024652	0.111172	0.161776	0.011962	0.038161	0.229752	0.465373	0.164316	0.04233	2.8e-05	0.366301	0.000953	0.61462	0.405232	0.558559	0.000128	0.000252	0.009202	0.016318	4.2e-05	0.726106	0.065145	0.142755	0.50884	0.026964	0.000135	0.001045	0.784726	0.318609	0.205615	0.178525	0.873821	3e-06	0.151725	0.209398	0.65597
[truncated: 208 more columns]
