# Supplementary material for: Identification of trypsin-degrading commensals in the large intestine
Source: Nature. 2022 Sep 7;609(7927):582–9. doi: 10.1038/s41586-022-05181-3 (PMC9477747; doi:10.1038/s41586-022-05181-3)
Supplement: Supplementary file 15 — Source Data Extended Data Fig. 3 [file 41586_2022_5181_MOESM15_ESM.xlsx]

## Sheet: Ext 3a
		Total peptide area PRSS2			Total peptide area Actin, cytoplasmic			Total peptide area Cela3b			Total peptide area Cathepsin E
Time (min)		P.clara (-)	P.clara (+)		P.clara (-)	P.clara (+)		P.clara (-)	P.clara (+)		P.clara (-)	P.clara (+)
0		17500000	13500000		10600000000	10900000000		26600000	31600000		243000000	141000000
30		19000000	29400000		10900000000	10800000000		14500000	4410000		228000000	143000000
60		15000000	109000000		12000000000	9800000000		56800000	47100000		206000000	154000000
90		36500000	180000000		10400000000	9160000000		22400000	27800000		221000000	121000000
120		53900000	233000000		9920000000	9770000000		14400000	8570000		198000000	161000000
180		17600000	293000000		8920000000	8940000000		4040000	7220000		157000000	143000000
240		11700000	332000000		7920000000	7580000000		11900000	0		109000000	142000000

## Sheet: Ext 3c
		Trypsin activity (µg/mg faeces)
	Time (min)	P.clara (-)	P.clara (+)
	0	40.2825	38.6209
	30	40.6224	33.6253
	60	38.7034	29.1507
	90	39.822	18.7954
	120	39.4944	13.7652
	180	43.5162	7.40383
	240	44.1167	5.50922

## Sheet: Ext 3f
		Protease activity (RFU)
	Volume tested (µL)	Trypsin (1000ng/mL)	P. clara culture	P. clara supernatant
	0	0	2150	0
	1.25	98550	0	0
	2.5	199508	0	0
	5	305630	0	0
	10	431284	0	0
