# Supplementary material for: Identification of trypsin-degrading commensals in the large intestine
Source: Nature. 2022 Sep 7;609(7927):582–9. doi: 10.1038/s41586-022-05181-3 (PMC9477747; doi:10.1038/s41586-022-05181-3)
Supplement: Supplementary file 16 — Source Data Extended Data Fig. 6 [file 41586_2022_5181_MOESM16_ESM.xlsx]

## Sheet: Ext 6c
		OD600
	Time (h)	WT					00502 KO					00509 KO					00502 (insertional mutant)					00509 (insertional mutant)					PorU (insertional mutant)					WecA (insertional mutant)
	0	0.174	0.174	0.177	0.174	0.175	0.176	0.174	0.175	0.173	0.179	0.174	0.174	0.173	0.174	0.178	0.176	0.174	0.175	0.174	0.179	0.173	0.172	0.172	0.173	0.18	0.174	0.172	0.173	0.171	0.181	0.171	0.175	0.171	0.171	0.176
	1	0.181	0.179	0.183	0.18	0.18	0.183	0.179	0.18	0.179	0.183	0.18	0.178	0.178	0.179	0.182	0.182	0.179	0.181	0.178	0.182	0.182	0.178	0.179	0.18	0.186	0.181	0.178	0.18	0.178	0.186	0.177	0.179	0.175	0.176	0.18
	2	0.188	0.185	0.189	0.186	0.187	0.189	0.185	0.187	0.185	0.189	0.186	0.185	0.184	0.185	0.187	0.19	0.186	0.188	0.186	0.19	0.189	0.186	0.186	0.187	0.192	0.189	0.185	0.188	0.185	0.19	0.184	0.186	0.182	0.183	0.186
	3	0.194	0.191	0.195	0.193	0.194	0.197	0.191	0.194	0.192	0.196	0.193	0.191	0.191	0.191	0.194	0.198	0.193	0.195	0.193	0.197	0.199	0.193	0.194	0.195	0.201	0.196	0.194	0.195	0.193	0.198	0.19	0.193	0.188	0.189	0.192
	4	0.202	0.199	0.202	0.2	0.202	0.208	0.199	0.202	0.2	0.205	0.202	0.199	0.199	0.199	0.202	0.209	0.203	0.206	0.204	0.207	0.211	0.201	0.202	0.203	0.207	0.208	0.204	0.205	0.203	0.206	0.2	0.201	0.198	0.197	0.197
	5	0.21	0.207	0.212	0.209	0.212	0.223	0.209	0.214	0.21	0.216	0.215	0.21	0.21	0.211	0.213	0.225	0.214	0.219	0.218	0.219	0.229	0.213	0.215	0.217	0.219	0.222	0.218	0.217	0.215	0.214	0.211	0.21	0.21	0.208	0.203
	6	0.221	0.219	0.225	0.223	0.224	0.243	0.224	0.231	0.227	0.231	0.235	0.224	0.225	0.227	0.227	0.245	0.231	0.235	0.233	0.234	0.253	0.228	0.229	0.232	0.232	0.234	0.237	0.234	0.234	0.228	0.227	0.227	0.227	0.217	0.212
	7	0.238	0.232	0.241	0.238	0.24	0.269	0.241	0.251	0.247	0.25	0.259	0.243	0.243	0.249	0.246	0.27	0.247	0.255	0.253	0.253	0.278	0.247	0.248	0.251	0.247	0.239	0.259	0.256	0.254	0.24	0.249	0.246	0.246	0.233	0.221
	8	0.265	0.249	0.259	0.256	0.258	0.294	0.259	0.275	0.267	0.274	0.289	0.263	0.269	0.275	0.272	0.299	0.267	0.279	0.277	0.272	0.302	0.267	0.27	0.27	0.265	0.259	0.284	0.28	0.279	0.252	0.268	0.267	0.271	0.245	0.231
	9	0.293	0.267	0.279	0.276	0.28	0.324	0.283	0.306	0.294	0.305	0.32	0.286	0.298	0.305	0.302	0.33	0.289	0.305	0.305	0.297	0.326	0.289	0.294	0.292	0.285	0.279	0.31	0.302	0.303	0.269	0.299	0.289	0.292	0.266	0.243
	10	0.323	0.287	0.302	0.298	0.305	0.356	0.31	0.343	0.328	0.342	0.358	0.314	0.338	0.343	0.344	0.355	0.315	0.334	0.332	0.326	0.347	0.317	0.322	0.323	0.319	0.302	0.338	0.325	0.326	0.285	0.313	0.304	0.315	0.285	0.255
	11	0.353	0.313	0.328	0.323	0.339	0.397	0.344	0.381	0.372	0.383	0.399	0.348	0.38	0.392	0.391	0.382	0.342	0.364	0.362	0.362	0.375	0.35	0.351	0.354	0.349	0.322	0.362	0.351	0.351	0.306	0.34	0.329	0.34	0.312	0.272
	12	0.384	0.344	0.353	0.354	0.379	0.443	0.39	0.415	0.415	0.433	0.444	0.39	0.423	0.438	0.442	0.417	0.376	0.395	0.396	0.401	0.414	0.393	0.385	0.396	0.394	0.356	0.391	0.379	0.381	0.332	0.366	0.357	0.369	0.334	0.293
	13	0.422	0.379	0.386	0.389	0.422	0.496	0.446	0.448	0.454	0.481	0.495	0.443	0.448	0.482	0.491	0.455	0.418	0.431	0.433	0.448	0.454	0.434	0.423	0.435	0.444	0.404	0.419	0.41	0.408	0.372	0.414	0.395	0.408	0.361	0.32
	14	0.468	0.421	0.424	0.431	0.47	0.55	0.522	0.507	0.509	0.544	0.543	0.504	0.493	0.517	0.544	0.499	0.465	0.473	0.476	0.501	0.496	0.479	0.464	0.479	0.501	0.448	0.461	0.447	0.446	0.42	0.465	0.433	0.447	0.407	0.36
	15	0.515	0.477	0.47	0.476	0.519	0.615	0.601	0.573	0.58	0.61	0.613	0.577	0.555	0.574	0.612	0.54	0.522	0.519	0.522	0.545	0.54	0.529	0.515	0.524	0.551	0.489	0.504	0.487	0.495	0.488	0.519	0.498	0.506	0.47	0.411
	16	0.567	0.533	0.525	0.538	0.571	0.681	0.684	0.659	0.664	0.673	0.684	0.661	0.652	0.666	0.689	0.579	0.576	0.561	0.565	0.582	0.591	0.58	0.563	0.571	0.601	0.549	0.549	0.53	0.537	0.541	0.58	0.545	0.575	0.54	0.463
	17	0.618	0.593	0.591	0.606	0.621	0.735	0.742	0.75	0.745	0.725	0.739	0.731	0.723	0.744	0.731	0.595	0.597	0.595	0.593	0.599	0.628	0.617	0.607	0.611	0.628	0.594	0.588	0.576	0.584	0.582	0.64	0.595	0.623	0.611	0.505
	18	0.646	0.645	0.651	0.666	0.65	0.733	0.75	0.774	0.759	0.73	0.722	0.738	0.758	0.762	0.723	0.6	0.606	0.62	0.61	0.605	0.634	0.633	0.634	0.632	0.637	0.609	0.599	0.598	0.604	0.595	0.658	0.649	0.652	0.657	0.557
	19	0.657	0.667	0.694	0.696	0.663	0.72	0.749	0.778	0.76	0.723	0.707	0.739	0.758	0.764	0.717	0.6	0.606	0.631	0.617	0.605	0.637	0.634	0.645	0.638	0.638	0.606	0.599	0.599	0.606	0.59	0.645	0.644	0.636	0.643	0.578
	20	0.659	0.673	0.709	0.702	0.661	0.712	0.743	0.775	0.759	0.714	0.701	0.738	0.752	0.76	0.704	0.595	0.606	0.642	0.622	0.601	0.629	0.635	0.649	0.637	0.633	0.607	0.595	0.597	0.601	0.58	0.635	0.633	0.623	0.623	0.562
	21	0.651	0.677	0.713	0.704	0.657	0.699	0.742	0.772	0.755	0.708	0.692	0.734	0.735	0.751	0.696	0.59	0.603	0.64	0.62	0.594	0.623	0.633	0.649	0.636	0.63	0.587	0.59	0.591	0.598	0.573	0.63	0.625	0.611	0.61	0.537
	22	0.647	0.678	0.707	0.693	0.654	0.692	0.738	0.766	0.752	0.701	0.681	0.722	0.728	0.732	0.686	0.583	0.602	0.629	0.618	0.589	0.624	0.629	0.648	0.634	0.622	0.581	0.583	0.586	0.591	0.564	0.618	0.616	0.598	0.602	0.51
	23	0.641	0.672	0.696	0.681	0.648	0.686	0.737	0.752	0.75	0.695	0.672	0.714	0.716	0.721	0.678	0.574	0.596	0.618	0.61	0.58	0.615	0.628	0.645	0.63	0.618	0.564	0.575	0.577	0.581	0.551	0.606	0.606	0.586	0.597	0.504
	24	0.633	0.668	0.68	0.674	0.642	0.676	0.731	0.742	0.745	0.688	0.662	0.707	0.702	0.713	0.671	0.567	0.591	0.609	0.597	0.57	0.608	0.623	0.643	0.625	0.611	0.545	0.562	0.569	0.573	0.539	0.597	0.595	0.577	0.575	0.49
