# Supplementary material for: Identification of trypsin-degrading commensals in the large intestine
Source: Nature. 2022 Sep 7;609(7927):582–9. doi: 10.1038/s41586-022-05181-3 (PMC9477747; doi:10.1038/s41586-022-05181-3)
Supplement: Supplementary file 17 — Source Data Extended Data Fig. 7 [file 41586_2022_5181_MOESM17_ESM.xlsx]

## Sheet: Ext 7c
		Protease activity (RFU)
	Concentration (ng/mL)	Trypsin	00502	00509	(-)
	0	32195	13090	23485	29925
	62.5	15186	11971	0	11679
	125	91691	0	16196	12213
	250	189105	8942	0	0
	500	318075	11249	0	0
	1000	377447	15036	0	0
