# Supplementary material for: Identification of trypsin-degrading commensals in the large intestine
Source: Nature. 2022 Sep 7;609(7927):582–9. doi: 10.1038/s41586-022-05181-3 (PMC9477747; doi:10.1038/s41586-022-05181-3)
Supplement: Supplementary file 18 — Source Data Extended Data Fig. 9 [file 41586_2022_5181_MOESM18_ESM.xlsx]

## Sheet: Ext 9a
	P. clara DNA (µg/mg faeces)					P. clara DNA (µg/mg faeces)
	2-mix+WT	2-mix+Δ00502	2-mix+Δ00509			34-mix+WT	34-mix+Δ00502
	45.8	31.9	55.6			9.84	4.24
	64.2	118	32.7			11.36	2.67
	161	45.3	57.9			8.04	4.3
	37.9	49.5	35.4			12.02	4.71
	32.2	55.4	82.4			5.68	3.68
						9.87	4.82
	P value					P value
2-mix+WT vs. 2-mix+Δ00502	0.9386					0.0022
2-mix+WT vs. 2-mix+Δ00509	0.8018

## Sheet: Ext 9b
	Total DNA (fold change)					Total DNA (fold change)
	2-mix+WT	2-mix+Δ00502	2-mix+Δ00509			34-mix+WT	34-mix+Δ00502
	0.903127	1.1235	1.34537			0.436786	1.30134
	0.811127	0.82245	0.39998			1.04608	0.64842
	1.65061	0.691595	1.22944			1.09429	1.03886
	0.5637	0.474013	0.470739			1.19748	1.44393
	1.46713	1.22944	1.38799			1.67018	1.10957
						1.19748	0.882703
	P value					P value
2-mix+WT vs. 2-mix+Δ00502	0.7211					0.7857
2-mix+WT vs. 2-mix+Δ00509	0.9095

## Sheet: Ext 9c
		% bacterial DNA
		P. clara	1D4	3H3
2-mix+WT	#1	5.52	3.68	90.8
	#2	6.88	3.82	89.3
	#3	10.12	2.47	87.41
	#4	5.29	4.51	90.2
	#5	2.85	4.97	92.17
2-mix+Δ00502	#1	2.43	4.72	92.85
	#2	9.27	3.57	87.17
	#3	4.78	4.97	90.26
	#4	5.05	4.71	90.24
	#5	4.11	4	91.89
2-mix+Δ00509	#1	5.4	4.63	89.96
	#2	7.92	7.65	84.43
	#3	6.29	4.81	88.89
	#4	6.84	4.5	88.66
	#5	11.49	5.56	82.95

## Sheet: Ext 9d
		Relative abundance (%)
		67_1A2 Pseudoflavonifractor phocaeensis	67_2G12 Phocaeicola massiliensis	3F3 Coprobacillus cateniformis	3H5 Megasphaera massiliensis	1D3 Parabacteroides goldsteinii	67_1C4 Blautia producta	3G5 Clostridium scindens	1A5 Parabacteroides distasonis	3C1 Clostridium innocuum	1C7 Hungatella hathewayi	3H1 Bacteroides kribbi	3G3 Ruminococcus gnavus	3B4 Bacteroides nordii	67_1G6 Agathobaculum desmolans	3E3 Phocaeicola dorei	67_2B3 Bifidobacterium pseudocatenulatum	3F2 Bacteroides stercoris	1G1 Barnesiella intestinihominis	67_1D8 Parasutterella excrementihominis	1H6 Phocaeicola vulgatus	67_2B9 Desulfovibrio vulgaris	1H3 Alistipes onderdonkii	2D9 Bacteroides finegoldii	1D6 Ruthenibacterium lactatiformans	1C12 Bacteroides thetaiotaomicron	1A9 Alistipes shahii	1D4 Parabacteroides merdae	3H3 Bacteroides uniformis	Paraprevotella clara	1B2 Eubacterium callanderi	3G4 Phascolarctobacterium faecium	67_1B6 Oscillibacter ruminantium	67_1A4 Anaerostipes caccae	67_1B8 Drancourtella massiliensis	3C3 Blautia wexlerae	undefined (unable to assign to the 35 strains)
34-mix+WT	#1	0.03	0.51	1.68	0.03	0.73	3.16	0.19	5.4	4.75	4.98	7.78	1.23	0.57	0.11	9.4	0.17	27.1	0.33	1.12	1.34	0.32	0.2	0.25	0.48	15.62	0.04	0.64	3.65	2.09	0.08	1.61	0.09	1.32	1.62	0	1.38
	#2	0.06	0.99	1.32	0.09	0.67	2.46	0.26	4.76	4.93	4.22	7.07	1.13	0.57	0.15	10.96	0.1	26.82	0.54	1.25	4.24	0.5	0.24	0.3	0.44	10.86	0.03	0.99	6.85	2.39	0.02	1.45	0.13	1.07	0.91	0	1.23
	#3	0.04	0.48	1.56	0.1	0.5	2.25	0.19	4.55	4.03	4.61	6.42	1.36	0.33	0.08	7.3	0.08	28.55	0.43	0.92	4.24	0.39	0.21	0.29	0.54	15	0.03	0.8	7.3	2.15	0.03	1.2	0.02	1.15	1.28	0	1.59
	#4	0.03	0.8	1.35	0.05	0.45	2.82	0.19	4.85	4.84	5.85	6.67	1.16	0.46	0.1	6.47	0.07	27.81	0.47	0.93	4.51	0.48	0.21	0.44	0.35	13.5	0.03	0.91	5.43	2.65	0.01	1.59	0.11	1.4	1.3	0	1.71
	#5	0.07	1.62	1.44	0.02	0.82	2.87	0.28	8.06	5.56	5.36	8.75	1.02	0.87	0.04	5.87	0.14	25.04	0.33	1.45	4.58	0.65	0.26	0.43	0.46	14.25	0.07	0.18	2.85	1.83	0.03	1.19	0.18	1.07	1.26	0	1.1
	#6	0.06	0.38	1.76	0.07	0.86	2.91	0.26	6.77	5.73	5.41	7.92	1.22	0.51	0.07	8.57	0.06	25.83	0.32	1.48	3.42	0.92	0.34	0.28	0.55	13.21	0	0.16	2.61	1.87	0.05	1.45	0.15	1.21	1.91	0	1.68
34-mix+Δ00502	#1	0.01	1.19	1.46	0.01	0.46	2.57	0.21	5.28	4.51	4.25	8.15	0.99	0.51	0.08	7.55	0.11	28.87	0.29	0.8	4.79	0.57	0.27	0.39	0.45	14.27	0.03	0.82	5.5	1.08	0.02	1.29	0.11	0.48	1.22	0	1.41
	#2	0.03	1.29	1.6	0.02	0.86	2.76	0.28	4.2	5.49	3.19	9.13	1.65	0.52	0.08	5.44	0.11	26.16	0.37	1.18	4.8	0.44	0.36	0.48	0.86	12.97	0.05	0.84	8	0.75	0.04	1.57	0.15	0.93	1.19	0	2.21
	#3	0.01	3.29	1.51	0.09	0.61	2.53	0.19	3.93	5.57	3.31	10.21	1.25	0.46	0.09	0.86	0.15	24.44	0.39	0.96	11.74	0.34	0.26	0.28	0.73	12.84	0.04	0.2	7.45	1.05	0.06	1.63	0.14	0.92	0.96	0	1.51
	#4	0.07	1.95	1.7	0.04	0.47	3.94	0.22	5.23	4.65	4.18	6.83	1.59	0.26	0.08	6.5	0.19	27.7	0.39	1.16	2.84	0.63	0.27	0.26	0.95	14.06	0.04	0.15	6.48	0.98	0.03	1.52	0.12	0.96	1.67	0.01	1.88
	#5	0.05	1.67	1.55	0.02	0.47	2.94	0.21	6.31	5.59	3.98	8.19	1.46	0.5	0.07	6.17	0.07	27.07	0.4	1.16	4.1	0.71	0.23	0.3	0.88	13.89	0	0.59	4.15	1.12	0.03	1.39	0.21	1.26	1.62	0	1.64
	#6	0.02	0.46	1.63	0.07	0.58	3.57	0.18	4.73	4.8	3.1	7.55	1.25	0.48	0.05	7.22	0.23	28.46	0.58	1.25	5.1	0.4	0.24	0.32	0.79	13.75	0.03	0.2	5.33	1.29	0.05	1.33	0.18	0.91	2.23	0	1.64
	P value	0.197225	0.079174	0.500774	0.345417	0.321094	0.284534	0.567186	0.267634	0.69948	0.001452	0.163027	0.140679	0.273967	0.332448	0.08032	0.209383	0.766462	>0.999999	0.401698	0.210634	0.794437	0.34406	0.891073	0.002863	0.882357	0.888332	0.476713	0.208058	1.8e-05	0.890993	0.678335	0.191087	0.029527	0.672032	0.340893	0.119138
	Adjusted P value	0.9996	0.9487	>0.9999	>0.9999	>0.9999	>0.9999	>0.9999	>0.9999	>0.9999	0.051	0.9983	0.9957	>0.9999	>0.9999	0.9509	0.9998	>0.9999	>0.9999	>0.9999	0.9998	>0.9999	>0.9999	>0.9999	0.0981	>0.9999	>0.9999	>0.9999	0.9998	0.0007	>0.9999	>0.9999	0.9995	0.6601	>0.9999	>0.9999	0.9896

## Sheet: Ext 9f
		P. clara DNA (µg/mg faeces)
		WT							Δ00502								P value
	Day 1	0.664	0.41	0.971	0.533	0.79	0.746	0.648	0.0924	0.0693	0.0904	0.166	0.109	0.172	0.23		6e-06
	Day 7	52	42	71.4	70.7	31.3	44.6	40.7	0.507	0.408	1.41	1.36	0.198	0.505	0.675		2e-06
	Day 14	84.2	216	108	144	89.9	95.7	69.9	0.0423	0.0974	0.0563	0.201	0.148	0.115	0.11		5.5e-05

## Sheet: Ext 9g
		% of total P. clara
		WT	Δ00502
d1	#1	87.78	12.22
	#2	85.54	14.46
	#3	91.48	8.52
	#4	76.22	23.78
	#5	87.89	12.11
	#6	81.26	18.74
	#7	73.8	26.2
d7	#1	99.03	0.97
	#2	99.04	0.96
	#3	98.06	1.94
	#4	98.12	1.88
	#5	99.37	0.63
	#6	98.88	1.12
	#7	98.37	1.63
d14	#1	99.95	0.05
	#2	99.95	0.05
	#3	99.95	0.05
	#4	99.86	0.14
	#5	99.84	0.16
	#6	99.88	0.12
	#7	99.84	0.16
