# Supplementary material for: Identification of trypsin-degrading commensals in the large intestine
Source: Nature. 2022 Sep 7;609(7927):582–9. doi: 10.1038/s41586-022-05181-3 (PMC9477747; doi:10.1038/s41586-022-05181-3)
Supplement: Supplementary file 19 — Source Data Extended Data Fig. 10 [file 41586_2022_5181_MOESM19_ESM.xlsx]

## Sheet: Ext10a right panel
	Trypsin activity (µU/mL)
					2 mix+WT+ (µg/mL rmPRSS2)
	GF	2 mix+WT	Mixture	Mixture+TLCK	0	1	2	4	8	16
	64.7894	0	79.5014	0	0.584558	3.00483	4.8153	11.5147	25.4613	58.9089

## Sheet: Ext10c
	% of initial body weight
day	2 mix+WT							2-mix+Δ00502								P value
0	100	100	100	100	100	100	100	100	100	100	100	100	100	100
1	99	103	97	98	100	100	102	100	99	103	100	101	99	100		0.6615
2	99	102	97	99	99	100	104	100	101	101	99	99	100	101		0.8813
3	97	101	95	98	99	98	101	98	98	102	99	98	99	98		0.6705
4	98	100	98	101	99	102	103	101	99	103	100	98	97	100		0.6903
5	98	100	96	99	96	100	101	97	98	99	97	97	96	95		0.1049
6
7	97	101	96	101	98	101	102	97	100	99	96	99	95	95		0.0961
8	97	101	98	100	98	100	103	100	101	100	98	100	97	95		0.4608
9	99	101	102	102	98	102	102	97	99	102	98	101	96	95		0.0463
10	100	101	100	101	100	100	101	98	100	101	98	101	97	97		0.0444
11	101	102	100	104	101	101	101	100	102	101	99	100	97	98		0.0403
12
13	100	102	100	104	100	103	102	100	101	101	100	101	98	98		0.0522
14	100	102	99	105	99	105	104	100	101	101	100	102	98	98		0.1145

## Sheet: Ext10d
	C. rodentium CFU/mg tissue: Tissue homogenate			C. rodentium CFU/mg faeces: Luminal contents
	2-mix+WT	2-mix+Δ00502		2-mix+WT	2-mix+Δ00502
	25.8824	92.6471		260000	1240000
	24.0964	79.7386		130000	270000
	27.4809	1385.71		660000	330000
	17.7419	500		1280000	610000
	12.1212	1075.27		710000	960000
	8.48485	200		1160000	840000
	7.5188	74.2138		940000	1170000
P value	0.0006			0.8048

## Sheet: Ext10g
	Tmprss2 mRNA			Ceacam1 mRNA
	Relative expression (normalized to Actb)			Relative expression (normalized to Actb)
	Small intestine organoid	Colon organoid		Small intestine organoid	Colon organoid
	0.0256349	0.0259197		0.029864	0.161365
	0.0370677	0.0237595		0.0417335	0.141906
	0.0293768	0.0327486		0.0539964	0.289375
Mean	0.03069	0.02748		0.04186	0.1975
P value	0.4978			0.0292

## Sheet: Ext10h
	Colon organoid				MDCK
	-		+Trypsin		-		+Trypsin
	0h	24h	0h	24h	0h	24h	0h	24h
	nd	11581.3	nd	14045.2	nd	882.96	nd	82.9528
	nd	7554.86	nd	22505.3	nd	966.217	nd	223.271
	nd	6966.21	nd	24879.5	nd	381.963	nd	324.642
Mean		8700.79		20476.7		743.71		210.29
P value		0.0306
