# Supplementary material for: Identification of trypsin-degrading commensals in the large intestine
Source: Nature. 2022 Sep 7;609(7927):582–9. doi: 10.1038/s41586-022-05181-3 (PMC9477747; doi:10.1038/s41586-022-05181-3)
Supplement: Supplementary file 20 — Source Data Extended Data Fig. 11 [file 41586_2022_5181_MOESM20_ESM.xlsx]

## Sheet: Ext 11a
Microbiome_Gene_Hit	Identity	Coverage	Homolog	Species
G140984_k105_1857_1	99.7	100	00502	P. clara
ERR2017633_k103_9800_16	43.2	101.267	00502	P. xylanphila
ERR2017468_k103_18232_45	44.4	94.8535	00502	msp_0303
G140984_k105_53566_1	42.6	102.059	00502	Other
G140946_k105_30763_4	41.9	102.534	00502	msp_0335
G141087_k105_17608_2	41.2	101.504	00502	Other
G140914_k105_25194_4	39.4	102.296	00502	msp_0410
ERR2017539_k103_62875_1	39.5	101.267	00502	msp_0435
ERR2017519_k103_6833_8	39.1	103.167	00502	P. timonensis
ERR2017735_k103_18308_17	38.7	101.425	00502	Other
G72720_k105_43280_17	39.3	99.2082	00502	Other
G140088_k105_64494_18	35.8	102.059	00502	Other
G36371_k105_100006_2	37.3	98.654	00502	Other
G140157_k105_12029_12	36.2	103.563	00502	msp_0288
G105028_k105_86707_27	35.6	102.296	00502	Other
ERR2017534_k103_61821_2	35.7	102.375	00502	Other
G89108_k105_10390_2	35.4	102.454	00502	Other
G89268_k105_5536_19	35.6	102.692	00502	Other
G105072_k105_42479_19	35.3	102.771	00502	P. rara
G104927_k105_67497_2	35.3	102.613	00502	Other
G140048_k105_69314_7	35.7	102.692	00502	Other
PSM7J12V_R_k105_17201_47	36.1	102.534	00502	Other
G104980_k105_26857_2	35.4	32.8583	00502	Other
G89092_k105_48466_4	29.3	47.3476	00502	Other
G140048_k105_94392_16	28.8	47.5059	00502	Other
G140855_k105_14312_3	28.4	45.6849	00502	Other
G140848_k105_7176_16	27	45.5265	00502	Other
G141083_k105_81819_2	27.5	52.019	00502	Other
G140129_k105_1092_13	28.6	49.0103	00502	Other
ERR2017644_k103_66757_2	27.1	43.4679	00502	Other
ERR2017735_k103_54514_88	27.1	52.0982	00502	Other
ERR2017554_k103_39270_2	27.1	53.2067	00502	Other
G104936_k105_24730_2	25.2	48.0602	00502	Other
G89266_k105_21082_2	28.9	47.3476	00502	Other
ERR2017735_k103_48650_11	24.3	53.0483	00502	Other
ERR2017448_k93_52784_7	24.6	44.1013	00502	Other
ERR2017534_k103_11018_2	25.3	50.9105	00502	Other
G104832_k105_3436_2	23.7	46.7142	00502	Other
G104977_k105_25907_3	24.7	50.9105	00502	Other
G140762_k105_66793_4	28.3	27.7118	00502	Other
ERR2017468_k103_11505_25	24.6	36.6587	00502	Other
ERR2017559_k103_91480_1	25.5	36.2629	00502	Other
G105061_k105_5181_3	27.3	29.612	00502	Other
G104823_k105_7716_8	26	37.1338	00502	Other
G104832_k105_81664_1	26.6	41.3302	00502	Other
HSMA33IA_R_k105_22807_66	25	46.635	00502	Other
PSM7J12V_R_k105_34407_15	24.7	40.4592	00502	Other
ERR2017470_k103_13851_24	26.6	36.5796	00502	Other
ERR2017534_k103_104335_2	26.3	29.5329	00502	Other
G140855_k105_67100_2	27.6	25.8116	00502	Other
G140897_k105_67587_4	24.6	37.0546	00502	Other
G141131_k105_47762_2	22.8	42.9929	00502	Other
G141011_k105_88907_30	25.8	37.3713	00502	Other
G105030_k105_20438_1	23.3	50.3563	00502	Other
G141074_k105_25666_4	25.5	36.8963	00502	Other
ERR2017524_k103_32704_1	24.4	43.0721	00502	Other
G104958_k105_24753_3	26.7	29.6912	00502	Other
ERR2017697_k103_67199_11	25.5	29.137	00502	Other
G72683_k105_32596_2	23.2	45.1306	00502	Other
ERR2017593_k103_74492_37	24.8	33.8084	00502	Other
G104892_k105_25333_5	27.8	27.8702	00502	Other
G140784_k105_32656_3	25.9	36.4212	00502	Other
G105059_k105_12398_5	23.8	38.6382	00502	Other
ERR2017648_k103_25986_6	23.2	48.5352	00502	Other
ERR2017656_k103_98630_2	23.4	38.6382	00502	Other
G139958_k105_14144_17	28.3	27.1576	00502	Other
ERR2017539_k103_53495_9	27.2	29.3745	00502	Other
G141083_k105_35298_2	26.7	29.0578	00502	Other
G140847_k105_41177_15	25.9	36.7379	00502	Other
G89083_k105_88826_5	26.8	32.4624	00502	Other
MSMA26EZ_R_k105_24049_2	23.3	36.6587	00502	Other
G105046_k105_40031_5	24.1	39.3508	00502	Other
ERR2017569_k103_118313_2	24.5	37.213	00502	Other
G88962_k105_31470_1	24.5	27.1576	00502	Other
ERR2017555_k103_16358_12	24.4	30.1663	00502	Other
G89150_k105_31365_2	25.3	35.7086	00502	Other
G140823_k105_43304_5	28	28.266	00502	Other
MSM5LLH2_P_R_k105_26471_5	24.7	33.65	00502	Other
ERR2017470_k103_22819_82	23.4	48.1394	00502	Other
G105059_k105_4280_11	28	31.4331	00502	Other
G72675_k105_74090_61	22.4	27.2367	00502	Other
ERR2017734_k103_21431_1	22.8	38.1631	00502	Other
G140067_k105_3117_3	23.3	26.8409	00502	Other
G140010_k105_45196_8	24.3	26.3658	00502	Other
ERR2017626_k103_107346_4	22.8	45.0515	00502	Other
G88838_k105_87961_5	23.8	30.958	00502	Other
G104849_k105_33693_1	25.4	27.1576	00502	Other
G88971_k105_28508_2	23.9	27.791	00502	Other
G141098_k105_58871_2	26.1	21.2193	00502	Other
G140878_k105_66815_1	24.8	24.5447	00502	Other
G88823_k105_56853_3	24	27.0784	00502	Other
G140010_k105_35592_2	24.6	26.445	00502	Other
G89083_k105_80183_2	21.2	33.5709	00502	Other
G140048_k105_96460_3	24.4	17.8147	00502	Other
G141131_k105_38837_38	22.5	13.3808	00502	Other
G88718_k105_19933_1	22.7	28.8994	00502	Other
ERR2017484_k79_83364_2	24.4	19.1607	00502	Other
G88962_k105_3601_4	26.6	12.1932	00502	Other
G139968_k105_45381_56	22.8	28.5036	00502	Other
G104979_k105_81679_7	26.1	12.114	00502	Other
G104996_k105_57123_22	23.9	22.1694	00502	Other
G140157_k105_18326_2	32.1	8.39272	00502	Other
MSM5LLH2_P_R_k105_2005_4	22.5	28.1869	00502	Other
G140018_k105_19948_51	29.7	7.20507	00502	Other
G104995_k105_33894_5	20.7	27.1576	00502	Other
G88848_k105_24409_6	22.5	28.1077	00502	Other
PSM7J12V_R_k105_20909_31	22.6	26.2866	00502	Other
G140977_k105_36808_5	20.2	26.2866	00502	Other
ERR2017575_k103_37596_87	100	100	00503	P. clara
ERR2017468_k103_18232_46	84.4	100.09	00503	msp_0303
ERR2017564_k103_42833_8	82	100.09	00503	P. xylanphila
G140984_k105_53566_3	77.3	100	00503	Other
G140856_k105_80418_12	77	100	00503	msp_0335
G140961_k105_66108_1	68.3	100.36	00503	Other
G88895_k105_56867_12	67.6	100.18	00503	Other
ERR2017535_k103_82795_17	67.4	100.18	00503	Other
G90575_k105_63854_1	66.8	100.18	00503	Other
ERR2017451_k93_2755_26	67	100.18	00503	Other
G141080_k105_43391_10	67.4	98.4698	00503	Other
MSM6J2QR_R_k105_45380_10	67.1	98.4698	00503	Other
CSM79HJM_R_k105_5350_5	67.1	98.4698	00503	Other
ERR2017717_k103_51404_8	66.8	98.4698	00503	Other
ERR2017550_k103_90751_14	66.2	100.36	00503	Other
ERR2017702_k103_49292_3	66.8	98.4698	00503	Other
MSM9VZIU_R_k105_20081_1	68.4	94.7795	00503	Other
MSM9VZIY_R_k105_14533_8	66.8	98.4698	00503	Other
MSM5LLGN_P_R_k105_7463_16	66.6	98.5599	00503	Other
CSM79HOH_R_k105_11194_2	66.5	98.5599	00503	Other
G48777_k105_64679_135	68.4	94.4194	00503	Other
ERR2017473_k79_52705_27	66.2	98.5599	00503	Other
ERR2017458_k93_82987_13	65.2	100.18	00503	Other
MSM9VZNZ_R_k105_25987_9	65.7	100.36	00503	Other
G104946_k105_20550_32	64.8	100.45	00503	Other
G140193_k105_6735_50	65.9	98.4698	00503	Other
ERR2017444_k93_36891_7	64.3	98.3798	00503	Other
ERR2017455_k93_47189_2	66	98.4698	00503	Other
ERR2017428_k93_36720_4	65.8	98.4698	00503	Other
G140814_k105_17332_1	64.6	99.0099	00503	Other
G48799_k105_103144_9	63.7	99.73	00503	Other
ERR2017568_k103_74371_3	64.7	100.45	00503	Other
MSM7J16L_R_k105_7941_28	67.6	91.7192	00503	Other
CSM5MCUG_P_R_k105_30611_6	62.6	100.09	00503	Other
G140000_k105_39177_5	62.3	100.09	00503	Other
G104969_k105_88462_3	63.7	100.27	00503	Other
G140823_k105_51172_1	63.5	100.36	00503	Other
G140034_k105_88382_1	63.7	100.09	00503	Other
G140866_k105_24306_1	62.8	100.27	00503	Other
G104818_k105_93955_7	63.7	100.27	00503	Other
ERR2017479_k79_81943_5	62.8	100.09	00503	Other
ERR2017479_k79_105505_2	63.3	100.18	00503	Other
G140824_k105_58698_4	62.7	100.09	00503	Other
PSM7J1C2_P_R_k105_1015_1	62.8	100.27	00503	Other
G141127_k105_47660_1	66.1	94.2394	00503	Other
G139971_k105_30168_1	62.1	99.91	00503	Other
G139973_k105_55743_34	65.7	94.2394	00503	Other
HSMA33LZ_R_k105_29359_9	62.3	100.36	00503	Other
G48777_k105_64679_141	62.4	100.27	00503	Other
ERR2017455_k93_13174_142	61.8	100.09	00503	Other
G48792_k105_117787_3	61.9	100.09	00503	Other
ERR2017591_k103_8618_6	62	100.09	00503	Other
G105066_k105_21279_6	63.1	100.18	00503	Other
ERR2017439_k93_12390_12	62.1	100.36	00503	Other
ERR2017689_k103_10792_5	63.2	97.9298	00503	Other
ERR2017729_k103_37737_5	63.3	100.36	00503	Other
G141004_k105_65917_2	63	100.72	00503	Other
MSM9VZIW_R_k105_2950_4	62.2	100.36	00503	Other
ERR2017608_k103_5215_6	61	100.27	00503	Other
ERR2017609_k103_47977_16	63.3	100.99	00503	Other
G140039_k105_5508_1	62.9	100.36	00503	Other
G141133_k105_81363_1	62.3	99.3699	00503	Other
G140795_k105_5831_27	62.1	100.27	00503	Other
ERR2017681_k103_58599_7	62.1	100.36	00503	Other
G140089_k105_2098_71	65.8	92.9793	00503	Other
G140896_k105_74312_2	61.7	100.18	00503	Other
G104891_k105_34510_35	62.9	99.3699	00503	Other
ERR2017416_k93_54564_51	62.2	98.3798	00503	Other
ERR2017466_k103_65305_3	62.2	100.36	00503	Other
ERR2017499_k103_15371_12	61.5	100.27	00503	Other
HSM7J4R2_R_k105_18298_2	62	100	00503	Other
G141023_k105_17210_1	61.3	100.63	00503	Other
G140762_k105_85957_12	60.9	100.09	00503	Other
G141074_k105_31820_2	65	94.0594	00503	Other
MSM6J2LT_R_k105_11057_4	64.9	92.9793	00503	Other
G36366_k105_20898_138	60.2	100.63	00503	Other
ERR2017689_k103_23441_4	65	93.6094	00503	Other
G104927_k105_60373_7	60.2	100.27	00503	Other
G140763_k105_49227_1	63.5	94.2394	00503	Other
G105052_k105_9123_8	60.7	100.27	00503	Other
G139984_k105_32825_9	61.2	99.91	00503	Other
G141060_k105_6435_8	61.1	98.8299	00503	Other
G48791_k105_130915_153	61.4	98.6499	00503	Other
G140837_k105_67247_3	61.2	98.8299	00503	Other
G104885_k105_77623_27	61.5	98.2898	00503	Other
ERR2017532_k103_67989_1	63.5	94.2394	00503	Other
ERR2017530_k103_45697_12	61.1	100.36	00503	Other
ERR2017460_k93_65999_7	60.9	100.36	00503	Other
G140114_k105_24027_2	65	92.9793	00503	Other
ERR2017671_k103_22684_8	60.6	100.63	00503	Other
G140884_k105_9605_7	61.1	100.36	00503	Other
ERR2017619_k103_20903_15	61.5	98.6499	00503	Other
ERR2017460_k93_35058_2	60.3	100.63	00503	Other
HSMA33M2_R_k105_30080_5	62.6	93.6994	00503	Other
G140189_k105_34065_2	60.7	99.2799	00503	Other
G141817_k105_8368_34	60.4	99.0999	00503	Other
G140791_k105_3012_2	60.8	98.9199	00503	Other
G140893_k105_86977_2	60.1	100.27	00503	Other
ERR2017484_k79_45391_24	59.1	100.9	00503	Other
ERR2017455_k93_54571_1	58.9	100.72	00503	Other
ESM5GEYY_P_R_k105_31770_2	58.8	100.18	00503	Other
ERR2017648_k103_58161_14	59.9	100.36	00503	Other
MSM9VZFL_R_k105_24699_56	59.6	100.18	00503	Other
ERR2017529_k103_28614_6	59.9	100.45	00503	Other
G141051_k105_14722_15	59.4	100.45	00503	Other
ERR2017490_k79_52797_5	59.5	100.36	00503	Other
ERR2017517_k79_40130_15	59.6	100.36	00503	Other
G88749_k105_55269_8	59.7	100.9	00503	Other
HSMA33LZ_R_k105_24101_6	63.1	93.0693	00503	Other
G89020_k105_27918_12	61.8	94.4194	00503	Other
CSM7KOMP_R_k105_26365_24	58.4	100.9	00503	Other
ERR2017623_k103_15633_25	62.1	93.3393	00503	Other
G141074_k105_103825_5	58.6	100.54	00503	Other
G88911_k105_50101_16	58.3	100.9	00503	Other
G104891_k105_16172_23	58.1	101.35	00503	Other
PSM6XBRK_P_R_k105_56522_19	58.5	100.9	00503	Other
ERR2017507_k79_75176_2	57.9	101.17	00503	Other
G140038_k105_24663_4	58.9	100.18	00503	Other
G141011_k105_11411_11	58.5	100.36	00503	Other
G105066_k105_15902_6	61.4	94.4194	00503	Other
G48795_k105_46910_4	57.9	101.35	00503	Other
ERR2017460_k93_37513_163	59.2	95.9496	00503	Other
G72706_k105_26525_6	62.3	91.8992	00503	Other
G104886_k105_45922_4	57.3	101.08	00503	Other
G140193_k105_40819_1	61	93.7894	00503	Other
ERR2017460_k93_16926_17	61.8	92.8893	00503	Other
G141023_k105_12513_10	60.2	94.2394	00503	Other
MSM79H81_R_k105_37536_5	57.5	100.09	00503	Other
ERR2017648_k103_26539_3	60.9	93.1593	00503	Other
ERR2017554_k103_17829_3	57.3	100.09	00503	Other
ERR2017458_k93_100253_3	57.2	100.09	00503	Other
G140762_k105_9481_2	56.1	100.18	00503	Other
G104857_k105_27523_2	55.7	100.18	00503	Other
G88962_k105_9605_5	57.8	97.2097	00503	Other
G140824_k105_50319_5	55.7	99.73	00503	Other
G105079_k105_79209_5	55.2	100	00503	Other
G48790_k105_66216_75	56.7	97.2997	00503	Other
ERR2017626_k103_26314_5	54.7	102.16	00503	Other
ERR2017735_k103_73017_113	52.3	100	00503	Other
G105099_k105_35977_15	60	83.9784	00503	Other
ERR2017609_k103_25331_12	51.2	98.6499	00503	Other
G140999_k105_19937_68	50	97.8398	00503	Other
G140825_k105_69226_1	49.8	97.8398	00503	Other
ERR2017706_k103_46544_9	47.8	103.06	00503	Other
G140856_k105_44607_1	50.1	97.8398	00503	Other
MSM9VZIW_R_k105_3301_2	47	100.63	00503	Other
CSM5FZ4E_P_R_k105_10352_5	46.3	100.54	00503	Other
G48791_k105_34625_44	46	100.54	00503	Other
G48794_k105_48360_2	45.4	101.98	00503	Other
HSMA33JB_R_k105_17998_3	45	101.71	00503	Other
G140959_k105_24705_3	45.1	101.26	00503	Other
G141104_k105_13343_2	44.4	99.73	00503	Other
MSM5FZA2_P_R_k105_45164_10	43.4	101.35	00503	Other
G140194_k105_9631_1	44.7	98.1098	00503	Other
ERR2017622_k103_74974_3	41.2	101.62	00503	Other
HSM7J4NY_R_k105_4958_2	41.1	102.16	00503	Other
HSM7J4NU_R_k105_32160_3	40.5	101.62	00503	Other
ERR2017453_k93_7441_6	39.5	101.71	00503	Other
ERR2017479_k79_18672_2	39.8	99.4599	00503	Other
G104981_k105_42439_2	39.5	102.34	00503	Other
ERR2017484_k79_171526_14	38.5	102.43	00503	Other
ERR2017521_k103_45511_90	39.7	97.9298	00503	Other
ERR2017706_k103_8716_10	32.4	101.17	00503	Other
ERR2017526_k103_16624_2	32	102.88	00503	Other
ERR2017543_k103_72203_2	32	101.17	00503	Other
ERR2017725_k103_12776_2	31.6	101.71	00503	Other
ERR2017459_k93_41605_3	31.7	101.98	00503	Other
G140193_k105_38836_1	31.5	102.88	00503	Other
ERR2017706_k103_89622_17	30.3	103.69	00503	Other
ERR2017463_k103_3166_2	31.5	102.43	00503	Other
G72696_k105_60467_3	31.7	103.69	00503	Other
ERR2017543_k103_49446_5	30.9	102.7	00503	Other
G141104_k105_28509_5	31.1	102.34	00503	Other
G48791_k105_4106_13	30.3	102.16	00503	Other
ERR2017725_k103_13925_4	31	101.98	00503	Other
ERR2017706_k103_81880_4	30.8	102.52	00503	Other
G141007_k105_5329_2	31	104.05	00503	Other
HSM7J4NU_R_k105_69741_66	30.9	101.8	00503	Other
ERR2017725_k103_39514_7	30.7	102.52	00503	Other
G140984_k105_19206_5	30.1	104.86	00503	Other
CSM5FZ3X_P_R_k105_15809_5	30.8	102.25	00503	Other
G140856_k105_74997_11	30.6	104.86	00503	Other
MSM9VZIY_R_k105_22476_33	30.1	106.931	00503	Other
ERR2017543_k103_13073_37	30	100.09	00503	Other
HSMA33OD_R_k105_4881_3	30.6	102.07	00503	Other
ERR2017543_k103_5338_41	30.3	102.7	00503	Other
ERR2017693_k103_62961_2	30.1	99.73	00503	Other
ERR2017736_k103_26831_20	29.7	105.941	00503	Other
CSM5MCWK_P_R_k105_48121_28	29.8	103.06	00503	Other
ERR2017519_k103_29175_3	29.6	102.52	00503	Other
ERR2017563_k103_81296_5	29.7	105.851	00503	Other
MSM5LLI8_P_R_k105_21307_1	29.4	105.941	00503	Other
ERR2017648_k103_5659_9	29.8	102.52	00503	Other
G140862_k105_36662_65	29.9	104.41	00503	Other
ERR2017519_k103_19829_1	29.1	107.831	00503	Other
ERR2017543_k103_66586_3	29.9	102.52	00503	Other
G141819_k105_113982_5	29.8	103.96	00503	Other
ERR2017637_k103_81815_1	29.8	106.751	00503	Other
G140893_k105_48017_2	29.6	105.401	00503	Other
G140973_k105_27857_2	30.1	104.23	00503	Other
G48839_k105_68888_17	28.8	105.311	00503	Other
ERR2017621_k103_12185_33	29.6	104.86	00503	Other
G48838_k105_112458_11	30.5	102.7	00503	Other
G140127_k105_27001_4	29.2	105.851	00503	Other
G139968_k105_10065_34	29.1	102.52	00503	Other
ERR2017706_k103_38643_8	30	100.36	00503	Other
ERR2017460_k93_49368_30	29.1	101.26	00503	Other
ERR2017543_k103_62604_33	29	103.78	00503	Other
G48794_k105_82861_45	29.1	105.311	00503	Other
ERR2017579_k103_95826_5	29.4	102.25	00503	Other
G48791_k105_82588_3	29	106.481	00503	Other
ERR2017413_k93_16957_5	29.2	106.391	00503	Other
G139979_k105_11208_2	29.3	107.471	00503	Other
ERR2017716_k103_40279_3	30.1	104.59	00503	Other
G48820_k105_13967_6	29.2	104.32	00503	Other
ERR2017543_k103_13833_47	29	102.34	00503	Other
G140873_k105_8328_2	29.3	104.5	00503	Other
G48839_k105_74671_34	30.8	101.26	00503	Other
G140000_k105_49780_2	29.1	102.34	00503	Other
G140113_k105_2886_2	30.3	101.44	00503	Other
ERR2017484_k79_121490_12	28.9	103.78	00503	Other
ERR2017693_k103_14161_2	29.8	100.63	00503	Other
G48791_k105_25064_54	28.5	103.6	00503	Other
ERR2017543_k103_64770_5	29.5	104.59	00503	Other
G140058_k105_21148_2	28.7	107.021	00503	Other
G140174_k105_34580_17	28.7	100.9	00503	Other
ERR2017463_k103_56890_2	28.6	101.98	00503	Other
ERR2017543_k103_54277_20	29.9	103.87	00503	Other
G140009_k105_13474_2	28.4	103.15	00503	Other
PSM6XBRK_TR_R_k105_11544_28	29.6	105.401	00503	Other
G140062_k105_32226_8	29.3	101.98	00503	Other
ERR2017706_k103_33500_10	29.3	102.52	00503	Other
G140984_k105_23433_8	29.3	103.51	00503	Other
G105099_k105_86978_15	28.6	101.98	00503	Other
CSM79HNI_R_k105_29994_29	29.9	103.42	00503	Other
G89020_k105_20484_9	28.6	102.88	00503	Other
HSMA33LZ_R_k105_814_33	29	104.32	00503	Other
ERR2017543_k103_32115_11	28.6	103.69	00503	Other
G48784_k105_44208_4	30	105.401	00503	Other
ERR2017706_k103_4820_4	29.3	101.53	00503	Other
G139975_k105_45401_2	29.2	102.97	00503	Other
G141107_k105_43073_7	27.9	104.14	00503	Other
G104989_k105_8585_13	29	101.89	00503	Other
ERR2017706_k103_22724_2	28.6	102.34	00503	Other
G140019_k105_36769_4	28.9	105.131	00503	Other
ERR2017706_k103_53593_6	29.1	102.52	00503	Other
ERR2017661_k103_31992_6	28.5	101.44	00503	Other
G48839_k105_31156_14	28.6	101.8	00503	Other
ERR2017543_k103_557_3	29.1	105.041	00503	Other
G139958_k105_20280_6	29.5	105.131	00503	Other
ERR2017463_k103_58243_4	28.2	105.941	00503	Other
G89018_k105_11193_2	28.8	105.581	00503	Other
ERR2017543_k103_13833_57	29.8	104.68	00503	Other
G48790_k105_162150_5	28.6	102.43	00503	Other
HSM7J4NU_R_k105_72785_16	28.6	103.06	00503	Other
ERR2017716_k103_19533_21	27.8	104.32	00503	Other
G141080_k105_16801_3	29	102.16	00503	Other
G140824_k105_39021_2	28.3	105.221	00503	Other
G48791_k105_216905_10	28.9	101.98	00503	Other
G140977_k105_11425_3	28.3	104.77	00503	Other
G140923_k105_72145_16	29	104.41	00503	Other
G104894_k105_60840_1	29.1	101.89	00503	Other
G48815_k105_32879_5	28.9	103.24	00503	Other
G48802_k105_12173_2	28.5	100.27	00503	Other
G139965_k105_27541_4	29.9	103.6	00503	Other
CSM67UB9_P_R_k105_6789_5	27.9	106.661	00503	Other
ERR2017706_k103_28830_3	27.8	105.311	00503	Other
ERR2017685_k103_16023_2	27.8	103.6	00503	Other
ERR2017693_k103_27209_3	29.2	107.291	00503	Other
MSM9VZIY_R_k105_20056_34	28.2	103.69	00503	Other
ERR2017568_k103_107614_4	27.7	105.311	00503	Other
CSM79HM1_R_k105_27931_2	27.8	102.79	00503	Other
ERR2017725_k103_1223_2	27.6	102.16	00503	Other
CSM79HL4_R_k105_17275_2	28.5	102.43	00503	Other
G141087_k105_48733_3	28.4	105.761	00503	Other
ERR2017413_k93_3262_8	27.9	104.14	00503	Other
ERR2017716_k103_49842_16	28.6	102.61	00503	Other
ERR2017460_k93_53799_77	27	106.211	00503	Other
G139996_k105_41515_2	28.5	102.25	00503	Other
ESM7F5AM_R_k105_50674_11	28.2	103.33	00503	Other
ERR2017679_k103_51306_2	28.5	101.71	00503	Other
ERR2017725_k103_5822_5	27.3	102.7	00503	Other
HSM7J4NU_R_k105_2074_79	28.2	101.53	00503	Other
PSM7J17V_R_k105_35077_2	27.7	104.77	00503	Other
ERR2017463_k103_68454_4	28	100.99	00503	Other
ERR2017661_k103_35727_25	27.7	101.89	00503	Other
CSM5MCZ5_R_k105_18739_3	28.3	103.78	00503	Other
ERR2017709_k103_24069_6	27.9	103.69	00503	Other
G140028_k105_41282_52	27.7	105.311	00503	Other
ERR2017458_k93_60296_12	28.3	106.121	00503	Other
ERR2017693_k103_27455_11	28.9	101.08	00503	Other
G89196_k105_32570_3	29.2	103.33	00503	Other
ERR2017465_k103_86209_2	28	102.34	00503	Other
ERR2017543_k103_77602_15	27.5	103.33	00503	Other
ERR2017687_k103_10091_2	28.6	102.43	00503	Other
G140845_k105_68324_2	27.2	107.021	00503	Other
ERR2017543_k103_46916_6	27.9	102.61	00503	Other
ERR2017706_k103_81784_9	27.7	103.15	00503	Other
ERR2017543_k103_82562_3	28	97.6598	00503	Other
G140914_k105_17151_8	28.8	102.34	00503	Other
G104989_k105_87322_17	27.9	104.41	00503	Other
ERR2017568_k103_89159_2	26.7	101.8	00503	Other
CSM79HNI_R_k105_34097_1	27.2	105.941	00503	Other
G105065_k105_74133_12	26.7	104.41	00503	Other
G48838_k105_94882_15	28.3	102.52	00503	Other
ERR2017725_k103_55234_2	27.7	103.24	00503	Other
CSM7KOUJ_P_R_k105_4756_6	27.3	104.5	00503	Other
ERR2017706_k103_64795_18	27.8	103.6	00503	Other
ERR2017460_k93_33776_47	27.4	102.43	00503	Other
ERR2017451_k93_39853_8	28.1	105.761	00503	Other
G48838_k105_7399_154	26.5	101.98	00503	Other
ERR2017706_k103_86397_16	26.3	105.131	00503	Other
HSM7J4NU_R_k105_8947_30	28.3	101.89	00503	Other
G72705_k105_75735_86	26.1	104.32	00503	Other
G88780_k105_41175_3	27.4	107.921	00503	Other
PSM7J1C4_R_k105_18558_3	27.7	101.26	00503	Other
G139961_k105_40013_2	26	105.851	00503	Other
G140064_k105_10149_14	26.3	104.23	00503	Other
ERR2017716_k103_2821_6	27.3	101.26	00503	Other
ERR2017522_k103_62821_49	27.8	101.44	00503	Other
G140131_k105_51320_12	26.7	103.69	00503	Other
G140842_k105_2738_7	26.6	101.89	00503	Other
G48839_k105_21403_2	27.2	103.06	00503	Other
ERR2017535_k103_32797_16	28.1	104.59	00503	Other
MSM5LLER_R_k105_14069_19	28.4	103.15	00503	Other
ERR2017562_k103_8301_2	26.6	104.5	00503	Other
ERR2017463_k103_55592_2	28.5	102.34	00503	Other
G140124_k105_51178_35	27.2	104.68	00503	Other
ERR2017543_k103_83840_41	30.2	85.7786	00503	Other
G105074_k105_31323_10	26.6	102.25	00503	Other
ERR2017543_k103_74373_3	27.3	103.87	00503	Other
CSM79HNI_R_k105_7841_27	27.1	105.131	00503	Other
G140856_k105_48977_1	26.8	105.311	00503	Other
G105079_k105_82982_5	26.4	105.311	00503	Other
G140090_k105_6283_21	25.9	105.401	00503	Other
G140884_k105_25130_6	27.6	101.71	00503	Other
ERR2017699_k103_27456_4	26.6	104.41	00503	Other
G141007_k105_49798_7	27.3	105.851	00503	Other
HSM5MD6O_P_R_k105_13821_26	27.5	104.68	00503	Other
CSM67UB9_P_R_k105_1089_37	27.6	95.2295	00503	Other
G48839_k105_14541_3	26.8	101.44	00503	Other
G88876_k105_26036_4	27.5	104.23	00503	Other
ERR2017725_k103_18208_2	27.1	106.481	00503	Other
CSM79HHM_R_k105_11320_2	28.3	102.25	00503	Other
MSM5FZ9X_P_R_k105_3766_5	27.2	106.031	00503	Other
ERR2017716_k103_11382_5	27.3	104.59	00503	Other
ERR2017455_k93_13754_1	25.1	101.89	00503	Other
ERR2017530_k103_53606_100	26.5	102.34	00503	Other
ERR2017568_k103_111901_37	27.1	106.301	00503	Other
G88780_k105_39883_4	26.2	107.831	00503	Other
ERR2017543_k103_34591_4	26.9	105.401	00503	Other
G48802_k105_97751_4	27	104.14	00503	Other
ERR2017484_k79_84789_2	27.4	101.17	00503	Other
G139992_k105_35160_91	27.2	104.95	00503	Other
HSM7J4NU_R_k105_52432_136	27.8	100.81	00503	Other
ERR2017479_k79_20752_3	27.4	101.53	00503	Other
ERR2017463_k103_11699_2	27	104.32	00503	Other
ERR2017689_k103_7570_11	27.1	101.89	00503	Other
G140887_k105_28850_11	26.1	106.571	00503	Other
CSM5MCZ5_R_k105_5427_37	26.4	105.401	00503	Other
G140028_k105_44760_44	25.6	105.311	00503	Other
G88780_k105_18182_4	26.4	106.661	00503	Other
G140882_k105_37430_24	27.8	99.55	00503	Other
G140182_k105_61167_33	27	104.86	00503	Other
HSM5MD4N_R_k105_26783_4	27.7	99.0099	00503	Other
ERR2017556_k103_29405_17	26.3	104.77	00503	Other
ERR2017451_k93_32536_19	26.4	100.72	00503	Other
ERR2017528_k103_20869_4	27.4	102.52	00503	Other
G140142_k105_484_4	27.2	103.78	00503	Other
ERR2017529_k103_37000_3	26.1	106.931	00503	Other
G141049_k105_3437_3	26.4	105.851	00503	Other
G104981_k105_58458_30	28	104.5	00503	Other
G140884_k105_43562_11	27	103.51	00503	Other
G141067_k105_48194_4	27.6	103.06	00503	Other
HSM7J4NU_R_k105_71491_5	27.4	103.06	00503	Other
MSM5LLE3_P_R_k105_30785_12	27.1	103.87	00503	Other
G48839_k105_77221_8	27	101.53	00503	Other
G140845_k105_42444_1	26.5	103.69	00503	Other
G48790_k105_189178_5	26.2	105.761	00503	Other
ERR2017522_k103_27027_17	27	105.671	00503	Other
G140166_k105_20826_2	26.3	102.43	00503	Other
G104902_k105_27530_38	26.5	103.6	00503	Other
G104988_k105_88491_18	27	104.59	00503	Other
G104902_k105_5988_17	26.7	104.23	00503	Other
G140183_k105_90812_2	26.1	103.42	00503	Other
G139996_k105_68963_2	27.4	100.18	00503	Other
ERR2017530_k103_2283_110	26.8	103.06	00503	Other
ERR2017725_k103_34856_8	26.9	101.35	00503	Other
MSM79HFY_R_k105_58350_2	27.6	103.51	00503	Other
G89018_k105_87644_5	27.7	103.24	00503	Other
ERR2017661_k103_47834_3	26.5	104.23	00503	Other
ERR2017579_k103_48012_32	26.8	103.24	00503	Other
G139995_k105_994_3	25.4	103.78	00503	Other
HSMA33KU_R_k105_40517_3	25.8	102.79	00503	Other
G140125_k105_72923_4	26.7	103.6	00503	Other
G105040_k105_63237_42	26.2	100.72	00503	Other
MSM6J2RG_P_R_k105_6272_1	25.8	104.05	00503	Other
ERR2017455_k93_13174_15	26.1	103.15	00503	Other
G140973_k105_46649_9	27.5	95.2295	00503	Other
G105093_k105_95823_3	26.1	105.041	00503	Other
G140915_k105_61422_2	25.7	105.581	00503	Other
ERR2017546_k103_78883_1	25.6	104.05	00503	Other
ERR2017680_k103_17920_20	26.5	103.42	00503	Other
ERR2017468_k103_69114_6	26.9	101.35	00503	Other
G140093_k105_65324_14	26.3	103.87	00503	Other
G140824_k105_36731_1	59.4	24.8425	00503	Other
ERR2017411_k93_31323_17	26.2	106.301	00503	Other
MSM5LLE3_P_R_k105_16282_1	25.4	102.34	00503	Other
G48791_k105_177342_6	26.6	100.72	00503	Other
G88951_k105_62499_3	26.3	103.51	00503	Other
CSM7KOMB_R_k105_7718_13	26.1	104.68	00503	Other
PSM7J1A8_R_k105_191_3	25.8	100.54	00503	Other
ERR2017574_k103_78422_6	26.9	103.33	00503	Other
ERR2017717_k103_107129_7	25.1	102.16	00503	Other
ERR2017528_k103_19919_3	27	103.24	00503	Other
G140019_k105_42067_3	26	106.301	00503	Other
G140028_k105_5129_81	26.9	103.24	00503	Other
ERR2017566_k103_45214_32	26.3	103.42	00503	Other
HSM5MD53_R_k105_2170_32	27.2	105.221	00503	Other
ERR2017708_k103_5930_64	26.2	99.4599	00503	Other
HSMA33KU_R_k105_27419_2	26.3	102.52	00503	Other
G104980_k105_8519_1	26	103.06	00503	Other
MSM79H81_R_k105_5537_2	26.3	103.24	00503	Other
G48784_k105_42982_17	26	101.8	00503	Other
ERR2017519_k103_73483_2	25.2	103.06	00503	Other
G88822_k105_61227_1	26.5	102.88	00503	Other
G140764_k105_7022_1	27.1	102.16	00503	Other
G104895_k105_72488_4	26.7	102.07	00503	Other
ERR2017444_k93_17061_26	27.9	104.23	00503	Other
HSM7J4HW_R_k105_22487_1	26.8	100.54	00503	Other
HSM7J4NU_R_k105_23768_39	27.6	100.27	00503	Other
G139991_k105_44184_2	26.6	107.471	00503	Other
G105077_k105_40530_10	25.3	106.571	00503	Other
ERR2017486_k79_21956_2	25	100.72	00503	Other
G140973_k105_46649_11	26.3	105.761	00503	Other
G141126_k105_111404_2	26.2	103.51	00503	Other
G140821_k105_81189_1	27.4	103.51	00503	Other
MSM79HFB_R_k105_16474_2	24.7	103.51	00503	Other
ERR2017633_k103_59838_18	26.2	102.88	00503	Other
ERR2017716_k103_55006_3	25.9	103.24	00503	Other
CSM67UB9_P_R_k105_3086_67	26.4	105.761	00503	Other
G89019_k105_23503_5	25.8	106.211	00503	Other
G140836_k105_19593_1	25.6	104.23	00503	Other
ERR2017609_k103_24892_5	26.3	101.44	00503	Other
G140874_k105_35539_2	26.5	103.33	00503	Other
G140957_k105_47287_28	25.8	107.201	00503	Other
ERR2017484_k79_61475_11	27.1	91.2691	00503	Other
MSM79H7C_R_k105_21524_7	25.9	104.68	00503	Other
G140183_k105_69770_2	25.9	103.78	00503	Other
MSM79HBZ_R_k105_9488_22	27.8	100.27	00503	Other
ERR2017536_k103_36381_24	26.3	107.471	00503	Other
G104893_k105_88006_85	26	103.33	00503	Other
G140093_k105_2097_11	25	102.43	00503	Other
HSM7CZ2V_P_R_k105_5381_4	26.5	101.71	00503	Other
ERR2017548_k103_9902_2	25.7	100.18	00503	Other
G140193_k105_40819_37	25.3	102.97	00503	Other
CSM79HNI_R_k105_27393_53	27.7	102.7	00503	Other
G141080_k105_33570_3	24.7	103.87	00503	Other
ERR2017468_k103_52169_4	24.3	102.7	00503	Other
G140973_k105_21950_5	25	103.24	00503	Other
ERR2017731_k103_12325_3	26	106.301	00503	Other
ERR2017608_k103_47115_3	25.6	103.87	00503	Other
ERR2017460_k93_16926_33	26.9	105.221	00503	Other
G72697_k105_89167_1	26.1	103.96	00503	Other
HSM5MD6I_P_R_k105_19792_2	26.1	103.24	00503	Other
CSM79HPA_TR_R_k105_42299_1	26.2	103.78	00503	Other
PSM7J1CG_R_k105_5407_28	27	105.851	00503	Other
G36366_k105_26200_29	25.5	104.05	00503	Other
PSM7J15K_R_k105_36658_7	25.5	101.8	00503	Other
G104996_k105_32675_1	25.5	103.42	00503	Other
ERR2017521_k103_23204_39	25.9	101.26	00503	Other
G139968_k105_28541_2	26.4	102.97	00503	Other
CSM67U9T_P_R_k105_9133_2	25.3	106.931	00503	Other
G104940_k105_61118_3	25.7	100.99	00503	Other
PSM6XBW1_P_R_k105_29458_22	25.5	104.32	00503	Other
G139991_k105_39549_7	24.8	105.761	00503	Other
G140061_k105_33622_48	26.9	103.06	00503	Other
HSM7CYY9_R_k105_3159_4	26.4	105.041	00503	Other
ERR2017707_k103_16263_242	26.1	101.98	00503	Other
G88876_k105_14854_5	26.6	104.59	00503	Other
G72718_k105_50982_1	25.5	102.7	00503	Other
ERR2017530_k103_103228_1	26	105.131	00503	Other
PSM6XBSI_R_k105_10031_12	25.9	99.2799	00503	Other
CSM79HNI_R_k105_22749_5	26.8	104.95	00503	Other
HSMA33LH_TR_R_k105_30758_3	24.7	102.7	00503	Other
ERR2017543_k103_22406_5	28	90.9091	00503	Other
G104998_k105_37768_1	26.2	102.88	00503	Other
MSM79H9M_R_k105_7385_1	26.2	106.481	00503	Other
ERR2017693_k103_40773_1	25.5	102.88	00503	Other
ERR2017520_k103_20581_6	26.7	102.79	00503	Other
ERR2017468_k103_27427_8	24.9	106.481	00503	Other
ERR2017697_k103_8123_2	25.3	105.671	00503	Other
CSM7KOLM_R_k105_36348_27	28.9	73.0873	00503	Other
ERR2017413_k93_25518_11	29.7	77.6778	00503	Other
MSM9VZIY_R_k105_22425_42	26.6	105.671	00503	Other
ERR2017521_k103_31367_7	26.8	102.61	00503	Other
CSM7KORK_R_k105_15271_4	26.4	106.121	00503	Other
ERR2017597_k103_4813_7	25.6	101.98	00503	Other
G140916_k105_31839_17	26.2	104.95	00503	Other
G140889_k105_31311_2	25.9	101.62	00503	Other
G140093_k105_42284_4	25.8	102.07	00503	Other
G141131_k105_14751_10	25.4	104.59	00503	Other
ERR2017706_k103_19655_8	26.3	102.52	00503	Other
G139986_k105_36035_1	25.5	100.27	00503	Other
MSM6J2LW_R_k105_35192_18	24.8	100.99	00503	Other
ERR2017468_k103_90362_6	25.6	103.42	00503	Other
ERR2017733_k103_96107_3	27	104.68	00503	Other
G104847_k105_40286_3	26.8	101.98	00503	Other
ERR2017713_k103_82263_10	25.2	105.221	00503	Other
G88962_k105_37604_5	25.5	103.42	00503	Other
G140884_k105_22051_3	25.2	104.68	00503	Other
ERR2017528_k103_46603_2	25.5	105.941	00503	Other
MSM6J2LT_R_k105_16397_2	26.1	102.61	00503	Other
G105099_k105_27348_11	25.1	103.87	00503	Other
G89020_k105_24807_4	25.1	104.86	00503	Other
ERR2017692_k103_123697_5	26.1	102.88	00503	Other
CSM79HP2_R_k105_52910_10	27.9	103.06	00503	Other
ERR2017455_k93_12844_6	25.6	105.581	00503	Other
ERR2017725_k103_55155_2	25.8	101.89	00503	Other
ERR2017529_k103_25367_8	24.4	102.97	00503	Other
ERR2017574_k103_75604_1	25.2	103.51	00503	Other
G105066_k105_58820_1	26.4	101.98	00503	Other
G140827_k105_3910_6	25.5	104.68	00503	Other
ERR2017520_k103_40165_2	27.3	103.69	00503	Other
G141067_k105_25581_4	26.1	102.61	00503	Other
G140000_k105_26465_3	26.4	104.32	00503	Other
ERR2017725_k103_24473_2	26.3	102.97	00503	Other
ERR2017644_k103_67840_42	24.8	101.8	00503	Other
G140994_k105_36119_1	26.7	90.279	00503	Other
G140113_k105_48510_32	26.3	106.571	00503	Other
G104895_k105_10449_6	25.4	105.941	00503	Other
G140808_k105_16948_11	24.8	103.24	00503	Other
ERR2017661_k103_49322_29	26.4	100.36	00503	Other
ERR2017539_k103_5755_14	25.7	102.34	00503	Other
G104942_k105_56706_1	25.5	99.4599	00503	Other
CSM7KOKD_R_k105_9589_1	26.9	101.44	00503	Other
PSM7J12V_R_k105_11262_28	24.7	104.41	00503	Other
MSM6J2LW_R_k105_37905_12	25	97.0297	00503	Other
G104897_k105_27178_17	26.5	102.61	00503	Other
ERR2017537_k103_13731_6	26.1	100.09	00503	Other
G88872_k105_84137_2	25.3	103.96	00503	Other
G140884_k105_7189_25	24.9	104.77	00503	Other
G36374_k105_18958_11	25.6	105.581	00503	Other
ERR2017533_k103_12811_19	24.8	101.8	00503	Other
G140846_k105_19918_3	25.6	98.4698	00503	Other
G140093_k105_49005_6	25	103.51	00503	Other
ERR2017443_k93_3858_10	26	105.041	00503	Other
ESM7F5CF_R_k105_550_2	25.7	108.731	00503	Other
G104981_k105_85638_2	25.9	105.581	00503	Other
ERR2017530_k103_115884_9	26.2	101.08	00503	Other
ERR2017460_k93_16784_20	25.6	103.33	00503	Other
ERR2017633_k103_45504_3	25.8	109.001	00503	Other
G48838_k105_68137_9	25.9	102.79	00503	Other
ERR2017725_k103_39795_30	25.2	101.71	00503	Other
G140127_k105_26630_8	25.7	100.09	00503	Other
G139966_k105_27259_1	26.6	102.16	00503	Other
G88938_k105_59397_3	25	103.15	00503	Other
MSMA26CV_R_k105_3351_3	25.4	104.77	00503	Other
CSM5MCZD_R_k105_13331_2	24.5	107.111	00503	Other
G141013_k105_8436_6	26.5	102.16	00503	Other
ERR2017468_k103_107873_29	24.9	104.68	00503	Other
G104978_k105_37489_23	24.9	106.931	00503	Other
MSM79H5Q_R_k105_40618_2	26.5	107.651	00503	Other
ERR2017414_k93_23631_20	26.8	101.35	00503	Other
HSMA33QY_R_k105_32380_2	26	100.9	00503	Other
G36391_k105_69592_7	25.9	102.52	00503	Other
ERR2017524_k103_25648_9	26.7	105.401	00503	Other
G140093_k105_2301_6	24.8	101.8	00503	Other
ERR2017563_k103_69605_4	25.8	104.86	00503	Other
ERR2017644_k103_67840_44	24.5	102.7	00503	Other
ERR2017725_k103_13832_6	26.5	101.08	00503	Other
G140011_k105_761_34	26.6	97.4797	00503	Other
G48792_k105_44537_25	24	104.14	00503	Other
G139987_k105_14564_3	25.2	105.581	00503	Other
ERR2017674_k103_9332_9	26.6	99.82	00503	Other
HSM6XRRD_R_k105_15825_6	25.7	102.97	00503	Other
G105011_k105_74253_1	23.7	106.751	00503	Other
G140097_k105_61131_9	25.4	102.61	00503	Other
ERR2017573_k103_9358_5	24.6	108.821	00503	Other
MSM9VZN4_P_R_k105_18260_1	25.4	107.651	00503	Other
G140822_k105_6727_7	25.1	105.941	00503	Other
ERR2017411_k93_7609_2	24.7	105.941	00503	Other
ERR2017455_k93_13303_58	24.7	102.7	00503	Other
G139990_k105_7842_23	25.1	106.301	00503	Other
G48798_k105_130508_3	25.7	100.27	00503	Other
G89177_k105_72295_2	26.4	100.72	00503	Other
G140018_k105_19948_35	25	109.631	00503	Other
MSM9VZIY_R_k105_21727_146	24.6	102.7	00503	Other
ERR2017455_k93_43014_4	24.6	107.381	00503	Other
ERR2017597_k103_25118_32	26.7	100.36	00503	Other
MSM9VZIY_R_k105_16276_9	25.7	101.89	00503	Other
G89139_k105_52807_4	25.7	100.99	00503	Other
ERR2017686_k103_53019_3	25.6	105.581	00503	Other
G105066_k105_41784_4	25	104.23	00503	Other
G139999_k105_54267_88	24.5	107.021	00503	Other
MSM5LLHG_P_R_k105_40539_66	26.7	103.96	00503	Other
MSM5LLEP_R_k105_32020_14	26.3	102.88	00503	Other
ERR2017469_k103_35166_2	24.3	103.69	00503	Other
G48791_k105_16766_4	25.5	112.331	00503	Other
G140914_k105_20830_2	25.3	105.401	00503	Other
G141087_k105_18269_1	27.2	105.221	00503	Other
G104875_k105_42240_2	26	102.34	00503	Other
G141095_k105_4487_2	28.2	81.7282	00503	Other
CSM79HNE_R_k105_7959_3	26.1	104.86	00503	Other
HSM7J4NU_R_k105_31349_16	26.7	86.3186	00503	Other
ERR2017468_k103_111410_4	25.2	101.17	00503	Other
ERR2017539_k103_49838_2	25	103.78	00503	Other
G140048_k105_94392_29	25.8	104.14	00503	Other
MSMAPC55_R_k105_56085_111	25.5	104.77	00503	Other
G139996_k105_41830_4	26.3	108.101	00503	Other
MSMA26EZ_R_k105_25752_16	26.2	105.311	00503	Other
ERR2017725_k103_6967_151	26.4	107.201	00503	Other
HSM7CYXE_R_k105_9705_30	25.3	100.45	00503	Other
CSM79HGV_P_R_k105_16891_1	26	101.08	00503	Other
ERR2017482_k79_4596_12	27.3	105.311	00503	Other
CSM67UAM_R_k105_21088_17	25.5	101.62	00503	Other
ERR2017455_k93_48650_9	25.8	104.68	00503	Other
G48838_k105_34995_44	26.5	100.36	00503	Other
ERR2017519_k103_8143_4	26.3	101.17	00503	Other
PSM7J16F_R_k105_22807_1	25.1	101.71	00503	Other
CSM67UAU_R_k105_50065_45	24.4	104.14	00503	Other
G140100_k105_25646_50	24.2	107.471	00503	Other
ERR2017426_k93_17345_7	25.6	103.69	00503	Other
ERR2017430_k93_4367_10	26	100.36	00503	Other
PSM7J12Z_R_k105_34434_2	25.7	100.72	00503	Other
MSM9VZIU_R_k105_29942_2	26.3	106.301	00503	Other
G140862_k105_13182_16	25.9	101.71	00503	Other
G140016_k105_55930_1	26.1	94.5095	00503	Other
G105044_k105_58708_2	27.7	103.06	00503	Other
ERR2017568_k103_19203_2	24.5	105.131	00503	Other
ERR2017427_k93_2341_5	24.4	107.381	00503	Other
MSM6J2HT_R_k105_21713_2	26.1	101.08	00503	Other
G141007_k105_43267_2	27.4	78.9379	00503	Other
HSM7J4IC_R_k105_25923_2	26.5	102.88	00503	Other
ERR2017726_k103_28074_72	26.1	100.36	00503	Other
CSM5MCZD_R_k105_4046_2	25	98.1098	00503	Other
CSM79HHU_R_k105_753_2	26.8	82.5383	00503	Other
G105040_k105_81862_9	25	101.17	00503	Other
CSM79HNI_R_k105_6575_18	23.6	103.78	00503	Other
ERR2017521_k103_129152_101	27.5	84.2484	00503	Other
ERR2017678_k103_10845_46	26.4	103.15	00503	Other
ERR2017674_k103_5162_20	27	104.05	00503	Other
G140174_k105_61752_12	25.2	102.97	00503	Other
ERR2017468_k103_101287_5	25.3	104.41	00503	Other
G140922_k105_72674_1	25.1	104.59	00503	Other
ERR2017676_k103_60384_43	25.5	100.09	00503	Other
MSM5LLD6_P_R_k105_4763_5	25.9	104.86	00503	Other
ERR2017543_k103_22406_9	26.2	74.4374	00503	Other
G140886_k105_35565_2	25.7	106.211	00503	Other
ERR2017543_k103_73453_15	26.9	85.7786	00503	Other
G140797_k105_20614_2	25.4	105.491	00503	Other
G141018_k105_60199_4	26	99.55	00503	Other
G140846_k105_10765_2	25.1	101.8	00503	Other
ERR2017506_k79_116789_10	26.7	102.25	00503	Other
ERR2017451_k93_7958_3	24.3	105.671	00503	Other
HSM6XRV4_R_k105_20769_16	26.1	102.16	00503	Other
G104854_k105_37698_2	25.3	106.211	00503	Other
ERR2017459_k93_71000_31	26	98.5599	00503	Other
HSM7J4NU_R_k105_52432_114	25.6	101.17	00503	Other
ERR2017568_k103_19104_6	25	106.391	00503	Other
G141104_k105_40876_2	27.2	83.7084	00503	Other
HSM7J4NU_R_k105_28571_53	25.8	100.99	00503	Other
HSMA33RX_TR_R_k105_38574_1	24.6	102.34	00503	Other
G140946_k105_79375_2	26.3	101.35	00503	Other
G141134_k105_24409_2	26.1	100.45	00503	Other
HSMA33RX_TR_R_k105_33026_4	24.9	104.41	00503	Other
ERR2017706_k103_43771_11	26.6	106.391	00503	Other
ERR2017522_k103_34218_13	25.6	105.671	00503	Other
CSM79HJS_R_k105_18636_5	26.5	106.391	00503	Other
G139987_k105_41929_2	25.8	102.61	00503	Other
ERR2017717_k103_80320_2	25.2	97.5698	00503	Other
ERR2017703_k103_25703_7	24.8	103.69	00503	Other
ERR2017568_k103_48445_5	26.4	83.6184	00503	Other
ERR2017514_k79_1319_11	24.6	99.0099	00503	Other
MSM79H8D_R_k105_1882_26	23.8	102.52	00503	Other
ERR2017679_k103_8039_2	26.5	106.211	00503	Other
G141046_k105_934_1	26.2	102.52	00503	Other
G140039_k105_116640_1	25.1	104.59	00503	Other
G140128_k105_24031_44	25.8	101.71	00503	Other
ERR2017459_k93_55682_20	27.4	100.72	00503	Other
G139985_k105_13767_4	27	105.491	00503	Other
MSM6J2QP_R_k105_28080_2	24.5	100.63	00503	Other
ERR2017542_k103_4286_30	25.6	97.5698	00503	Other
G104871_k105_33762_3	27.4	82.8983	00503	Other
G141023_k105_484_4	24.5	99.73	00503	Other
G139954_k105_40710_4	25.3	104.05	00503	Other
G141004_k105_63203_45	26	105.401	00503	Other
G105055_k105_2915_6	26.8	101.71	00503	Other
G140823_k105_573_1	26.6	105.401	00503	Other
ERR2017561_k103_25542_12	25.6	105.761	00503	Other
MSM5LLER_R_k105_20552_34	25.8	102.7	00503	Other
G89157_k105_93666_1	23.2	104.59	00503	Other
G141074_k105_927_1	27.3	78.1278	00503	Other
ERR2017689_k103_47816_3	25.5	99.73	00503	Other
G104871_k105_18327_6	25.6	104.5	00503	Other
ERR2017495_k79_4491_2	24	106.301	00503	Other
CSM5MCZD_R_k105_23268_2	24.9	100.27	00503	Other
G139953_k105_30325_12	25.2	105.041	00503	Other
ERR2017543_k103_32590_12	32.5	54.6355	00503	Other
ERR2017571_k103_48342_5	25.8	104.41	00503	Other
MSMA26BD_R_k105_8476_1	23.7	101.89	00503	Other
G141074_k105_20067_5	24.1	101.8	00503	Other
G88891_k105_63528_16	24.6	102.25	00503	Other
G140102_k105_8099_1	25.7	106.031	00503	Other
G141023_k105_14394_2	25.4	104.68	00503	Other
ERR2017676_k103_13013_9	26	103.69	00503	Other
MSM79H81_R_k105_21320_6	25.1	104.5	00503	Other
G140119_k105_14941_1	25.8	103.78	00503	Other
CSM79HP2_R_k105_13918_2	24.8	103.33	00503	Other
G105028_k105_21885_7	24.5	98.4698	00503	Other
ERR2017455_k93_2939_7	24.1	104.59	00503	Other
ERR2017529_k103_20071_40	24	104.77	00503	Other
ERR2017574_k103_29780_3	26.6	104.95	00503	Other
G141141_k105_17240_8	25.4	105.761	00503	Other
MSM79H6L_R_k105_43902_2	25.2	103.24	00503	Other
ERR2017428_k93_5366_19	25.2	103.96	00503	Other
G104897_k105_36108_85	25.5	105.221	00503	Other
CSM79HGZ_R_k105_35670_3	23.6	104.77	00503	Other
G48802_k105_48910_87	26	106.571	00503	Other
G104983_k105_23566_6	24.7	101.26	00503	Other
MSM9VZIY_R_k105_21447_26	24.4	101.17	00503	Other
G104981_k105_8498_10	26.3	106.121	00503	Other
ERR2017426_k93_12359_25	24.5	106.391	00503	Other
G48838_k105_118514_76	25.1	104.77	00503	Other
G139966_k105_68908_20	26.5	99.3699	00503	Other
G48789_k105_139245_2	26.8	101.35	00503	Other
G140019_k105_16808_1	27.8	78.5779	00503	Other
ERR2017522_k103_24206_4	27	105.491	00503	Other
G141127_k105_24762_27	25.7	105.671	00503	Other
HSM5MD6O_P_R_k105_3283_5	25.9	102.79	00503	Other
G140093_k105_60091_5	26	101.53	00503	Other
G140994_k105_63364_2	23.4	100.45	00503	Other
CSM67UB9_P_R_k105_10820_35	25.6	100.45	00503	Other
G89074_k105_3838_1	25.6	104.05	00503	Other
ERR2017694_k103_29452_1	26.5	102.7	00503	Other
ERR2017528_k103_52866_23	24.7	103.69	00503	Other
MSM79H6L_R_k105_78196_4	26	104.5	00503	Other
CSM5FZ4M_R_k105_7175_4	25.1	104.32	00503	Other
G139992_k105_50949_11	24.6	104.59	00503	Other
ERR2017689_k103_18813_19	25.4	110.351	00503	Other
G104994_k105_105763_6	26.1	104.59	00503	Other
CSM7CZ2F_P_R_k105_17223_1	25.5	105.041	00503	Other
G141080_k105_34708_27	26.7	90.9091	00503	Other
G104885_k105_24122_20	24.1	103.87	00503	Other
PSM7J19X_P_R_k105_19657_21	26.9	99.64	00503	Other
G140783_k105_23996_6	25.6	106.211	00503	Other
ERR2017536_k103_22923_29	26	104.5	00503	Other
G139999_k105_7353_56	24.5	95.8596	00503	Other
ERR2017427_k93_25626_1	33.3	49.505	00503	Other
ERR2017543_k103_72198_6	25.3	98.7399	00503	Other
G140193_k105_31821_7	24	105.851	00503	Other
CSM6J2H9_P_R_k105_36998_2	25.8	101.89	00503	Other
ERR2017444_k93_27647_4	24.8	104.14	00503	Other
G140824_k105_6584_1	26.4	109.181	00503	Other
CSM5MCZ5_R_k105_1874_34	33.4	51.6652	00503	Other
ERR2017519_k103_55255_2	26.4	77.8578	00503	Other
G140113_k105_50802_1	24.6	104.23	00503	Other
G140071_k105_15108_73	26.8	80.288	00503	Other
ERR2017533_k103_96887_6	25.2	101.44	00503	Other
G140113_k105_44180_8	26.2	104.68	00503	Other
G140195_k105_20306_23	23.9	107.471	00503	Other
G88995_k105_16436_2	23.8	107.381	00503	Other
G140044_k105_75645_3	24.6	103.96	00503	Other
MSM79H6L_R_k105_5988_4	24.2	100.63	00503	Other
G48790_k105_152757_3	25.3	89.0189	00503	Other
ERR2017563_k103_53248_2	26.3	105.671	00503	Other
ERR2017484_k79_68053_3	24.9	102.43	00503	Other
G104936_k105_5922_1	23.7	108.101	00503	Other
ERR2017577_k103_93781_4	25.1	99.91	00503	Other
ERR2017702_k103_35181_17	25.1	105.671	00503	Other
G89038_k105_45843_9	26.4	105.221	00503	Other
ERR2017463_k103_2530_8	25.7	105.761	00503	Other
G139996_k105_80189_6	25.1	99.55	00503	Other
G141034_k105_33346_1	25.8	104.5	00503	Other
ERR2017726_k103_10743_2	24.4	103.87	00503	Other
G139991_k105_16663_2	24.2	104.23	00503	Other
G89268_k105_5485_1	26	84.6985	00503	Other
G139991_k105_52687_70	25	103.96	00503	Other
G89065_k105_28682_11	25.8	98.8299	00503	Other
CSM5MCTZ_P_R_k105_11630_66	25.3	104.5	00503	Other
ERR2017561_k103_40530_5	25.2	103.42	00503	Other
G72706_k105_59861_7	23.6	95.7696	00503	Other
G48790_k105_13667_7	25.1	103.96	00503	Other
ERR2017523_k103_66330_36	25.9	104.23	00503	Other
MSMB4LZR_R_k105_25117_6	24.6	101.53	00503	Other
ERR2017451_k93_41713_3	25	107.381	00503	Other
G140056_k105_32564_44	25.4	103.87	00503	Other
CSM67UAK_R_k105_981_6	25.1	101.8	00503	Other
PSM7J19B_R_k105_36529_2	25.3	101.26	00503	Other
ERR2017685_k103_30956_116	25.7	103.96	00503	Other
G104978_k105_32447_2	25.6	90.369	00503	Other
G89069_k105_59658_2	25.3	103.96	00503	Other
G140862_k105_613_20	26.3	107.291	00503	Other
G139992_k105_1557_1	24.3	101.89	00503	Other
MSM9VZKE_R_k105_52025_5	24.2	103.6	00503	Other
ERR2017693_k103_49273_3	24.7	98.1998	00503	Other
ESM5ME9U_R_k105_42656_1	32.4	48.8749	00503	Other
G140961_k105_60301_2	25.3	102.97	00503	Other
G141005_k105_44237_1	32.3	49.595	00503	Other
MSM5LLIM_P_R_k105_11161_1	26.4	104.77	00503	Other
HSM7J4NU_R_k105_36255_58	25.6	106.031	00503	Other
G89135_k105_43008_6	24.9	87.0387	00503	Other
ERR2017459_k93_4900_8	25.1	104.32	00503	Other
G104871_k105_38765_2	24.6	94.8695	00503	Other
ERR2017568_k103_30209_12	24.7	99.3699	00503	Other
ERR2017697_k103_77032_7	27.5	81.4581	00503	Other
G104963_k105_63876_2	25.3	105.131	00503	Other
ERR2017563_k103_6087_2	25.9	104.77	00503	Other
ERR2017460_k93_33947_17	24.4	103.6	00503	Other
ERR2017660_k103_58015_21	25.5	100.36	00503	Other
ERR2017469_k103_49613_9	26.5	104.05	00503	Other
G105100_k105_39620_1	23.7	105.221	00503	Other
G105093_k105_80734_5	23.9	107.201	00503	Other
ERR2017572_k103_8670_5	25.8	102.07	00503	Other
G105042_k105_8430_3	24.5	101.35	00503	Other
G139987_k105_7675_13	26.1	104.68	00503	Other
G139958_k105_35585_1	24.6	105.401	00503	Other
ERR2017683_k103_91767_12	26.7	104.86	00503	Other
ERR2017717_k103_25321_85	26	103.33	00503	Other
ERR2017728_k103_25420_43	25.5	99.73	00503	Other
G48790_k105_174727_57	24.6	100.09	00503	Other
PSM7J15K_R_k105_23759_10	24.7	79.0279	00503	Other
ERR2017681_k103_55509_3	24.7	104.32	00503	Other
G104981_k105_39244_40	25.6	103.87	00503	Other
G104897_k105_22705_5	24.6	99.1899	00503	Other
G140795_k105_80247_2	25.7	106.031	00503	Other
ERR2017422_k93_6232_12	25.1	109.181	00503	Other
ERR2017469_k103_67088_11	25.4	108.011	00503	Other
G140887_k105_59392_3	26	102.7	00503	Other
CSM79HHM_R_k105_10851_13	24.5	98.3798	00503	Other
G139958_k105_77802_1	25	102.43	00503	Other
G105115_k105_20243_2	24.5	107.741	00503	Other
G140862_k105_35714_21	25.5	103.96	00503	Other
PSM6XBUO_R_k105_1909_14	24.4	106.031	00503	Other
ERR2017428_k93_34340_25	25.3	103.87	00503	Other
ERR2017463_k103_30035_4	26.7	90.9091	00503	Other
ERR2017522_k103_62821_59	25.4	100.18	00503	Other
G140052_k105_36207_8	25.1	106.031	00503	Other
CSM7KOPE_R_k105_464_7	25.6	102.43	00503	Other
ERR2017697_k103_55509_10	26.1	102.61	00503	Other
G105043_k105_65024_15	25.9	103.06	00503	Other
G140967_k105_6718_14	24.5	107.471	00503	Other
ERR2017693_k103_81653_2	24.7	101.71	00503	Other
G88962_k105_33725_7	24.2	104.05	00503	Other
ERR2017474_k79_89584_11	24.4	98.1098	00503	Other
G104862_k105_14915_10	24.6	98.4698	00503	Other
G140102_k105_9770_2	24.4	106.571	00503	Other
PSM7J17V_R_k105_1591_5	26.2	105.131	00503	Other
G104897_k105_17270_7	25.6	105.221	00503	Other
G140914_k105_42250_2	24.8	102.88	00503	Other
ERR2017548_k103_30291_7	24.8	104.59	00503	Other
ERR2017563_k103_35815_70	23.7	96.6697	00503	Other
G140951_k105_11200_1	24.6	98.3798	00503	Other
G105099_k105_22711_5	25.3	107.471	00503	Other
ERR2017490_k79_66100_7	23.6	108.911	00503	Other
ERR2017482_k79_12538_10	25.2	100.9	00503	Other
ERR2017519_k103_54999_9	23.6	107.381	00503	Other
PSM6XBR1_R_k105_4924_1	25.2	103.15	00503	Other
G104902_k105_95100_16	25.4	94.2394	00503	Other
ERR2017697_k103_77032_11	25.9	101.17	00503	Other
CSM79HIN_R_k105_34537_7	24.9	100	00503	Other
G90575_k105_23194_1	24.1	101.08	00503	Other
ERR2017460_k93_31447_64	24.1	96.3996	00503	Other
PSM7J12B_R_k105_11351_2	26.5	103.87	00503	Other
CSMAH393_R_k105_10104_11	26	104.05	00503	Other
ERR2017413_k93_14484_2	24.9	104.95	00503	Other
G104895_k105_10044_4	25.1	105.851	00503	Other
G48791_k105_1442_2	25.6	105.581	00503	Other
G140810_k105_88946_2	25.4	102.52	00503	Other
ERR2017685_k103_33414_21	24.9	98.2898	00503	Other
CSM67UB9_P_R_k105_1869_16	25.6	104.41	00503	Other
MSM79HF7_R_k105_36949_3	28.1	81.6382	00503	Other
ERR2017572_k103_77518_2	25.2	84.9685	00503	Other
ERR2017731_k103_10729_2	31.7	56.5257	00503	Other
CSM5MCTZ_P_R_k105_32465_107	25.8	103.69	00503	Other
CSM5MCZD_R_k105_53446_2	27.1	81.9082	00503	Other
G140202_k105_39564_1	24.3	106.841	00503	Other
G140815_k105_36446_11	26.4	103.78	00503	Other
ERR2017703_k103_76448_3	23.6	101.08	00503	Other
ERR2017733_k103_105199_6	25.8	102.16	00503	Other
G140994_k105_57456_1	25	104.32	00503	Other
G104884_k105_43033_9	24.5	107.111	00503	Other
ERR2017681_k103_63927_2	25.2	107.111	00503	Other
ERR2017550_k103_77907_4	24.5	103.06	00503	Other
ERR2017732_k103_66568_5	24.9	103.51	00503	Other
ESM5GEYY_P_R_k105_24000_7	25.8	94.5995	00503	Other
ERR2017473_k79_29394_4	25	95.7696	00503	Other
G140087_k105_32405_3	24.8	104.41	00503	Other
MSM79H8J_P_R_k105_42543_6	25.1	100.72	00503	Other
MSMAPC6C_R_k105_14037_3	25.7	105.941	00503	Other
ERR2017572_k103_74066_3	24.7	100.99	00503	Other
G140764_k105_41462_2	25.6	90.279	00503	Other
ERR2017714_k103_29120_2	26.9	81.4581	00503	Other
ERR2017597_k103_35016_13	24.6	101.89	00503	Other
ERR2017517_k79_95002_13	24.7	107.381	00503	Other
ERR2017455_k93_5784_63	24.6	100.09	00503	Other
ERR2017683_k103_23341_11	24.8	107.201	00503	Other
G104827_k105_78248_3	25.9	104.77	00503	Other
G139996_k105_95750_1	25.3	100.9	00503	Other
G139966_k105_12268_33	26.6	81.2781	00503	Other
G139996_k105_94485_1	24.2	107.381	00503	Other
ERR2017563_k103_84065_8	26.3	104.41	00503	Other
G105099_k105_60466_12	23.9	103.15	00503	Other
ERR2017455_k93_45055_17	25.9	86.4986	00503	Other
MSM6J2LY_R_k105_1166_2	25.4	106.571	00503	Other
ERR2017424_k93_25418_20	24.4	107.471	00503	Other
G141060_k105_33010_12	25.2	83.8884	00503	Other
MSM79H94_P_R_k105_26652_58	26.1	101.98	00503	Other
G89163_k105_52172_1	24.3	101.26	00503	Other
G140811_k105_7444_2	24.7	105.131	00503	Other
ERR2017687_k103_43717_18	24.8	100.18	00503	Other
ERR2017473_k79_10030_17	24.7	106.841	00503	Other
G48799_k105_12343_1	24.9	99.4599	00503	Other
G140101_k105_42433_2	24.9	105.581	00503	Other
PSM7J12V_R_k105_6679_8	25.3	103.33	00503	Other
MSM5LLGL_R_k105_28478_7	25.6	100.18	00503	Other
G105057_k105_55051_7	25.3	92.1692	00503	Other
G105058_k105_98373_8	23.2	103.33	00503	Other
HSM7J4NU_R_k105_10192_46	26	107.741	00503	Other
G88904_k105_24604_2	28.3	79.1179	00503	Other
G104897_k105_410_11	23.5	100.99	00503	Other
G48838_k105_63633_26	23.5	94.4194	00503	Other
G140092_k105_52818_2	24.3	103.24	00503	Other
G140126_k105_18925_32	24.5	102.34	00503	Other
G140059_k105_29048_4	25	105.311	00503	Other
PSMA264K_R_k105_20017_19	24.9	106.841	00503	Other
ERR2017573_k103_38972_5	24.3	103.42	00503	Other
ERR2017463_k103_39244_6	24.4	100.54	00503	Other
G140021_k105_37151_8	23.2	104.95	00503	Other
G88753_k105_3731_14	24.4	106.841	00503	Other
G140860_k105_23811_6	25.4	104.23	00503	Other
G140188_k105_14012_9	24.1	102.16	00503	Other
ERR2017725_k103_48616_132	25.5	102.61	00503	Other
ERR2017623_k103_13371_3	24.7	104.14	00503	Other
G89139_k105_52182_2	25.1	105.581	00503	Other
PSM7J12V_R_k105_8672_25	24.2	85.7786	00503	Other
G140880_k105_12299_45	24.2	106.391	00503	Other
ERR2017654_k103_5241_6	24.9	100.72	00503	Other
G141018_k105_14281_2	25.7	79.4779	00503	Other
G140985_k105_33979_59	25.1	103.78	00503	Other
MSM7J16J_R_k105_12395_20	28.2	78.5779	00503	Other
ERR2017463_k103_9482_9	24.9	105.131	00503	Other
MSM9VZPL_R_k105_11677_9	24.7	83.7084	00503	Other
CSM9X215_R_k105_2441_29	25.5	104.41	00503	Other
ERR2017520_k103_28795_1	33.8	49.0549	00503	Other
G89081_k105_253_1	25.8	103.42	00503	Other
ERR2017533_k103_8502_8	23.3	103.15	00503	Other
G140065_k105_88488_11	24.2	100.18	00503	Other
ERR2017573_k103_100391_5	24.2	103.96	00503	Other
HSM7CZ1C_R_k105_53235_1	23.8	105.761	00503	Other
CSM79HP2_R_k105_8108_6	25.2	100.9	00503	Other
CSM5MCV5_P_R_k105_23095_3	25.1	104.14	00503	Other
ERR2017563_k103_11106_12	25.4	100.45	00503	Other
G104902_k105_69016_2	24.5	104.68	00503	Other
G140043_k105_20569_19	25	104.95	00503	Other
PSM7J1C8_R_k105_37158_1	25.4	103.33	00503	Other
G140902_k105_64984_9	25.3	100.27	00503	Other
ERR2017554_k103_80403_7	25.2	104.14	00503	Other
ERR2017726_k103_45162_4	25.9	103.24	00503	Other
G89111_k105_17742_14	24.9	101.53	00503	Other
G139998_k105_58901_4	33.9	44.3744	00503	Other
G104986_k105_59187_46	30.3	53.1953	00503	Other
G140984_k105_25235_2	24.8	102.61	00503	Other
ERR2017706_k103_78334_2	23.9	103.96	00503	Other
G140836_k105_18746_1	27	86.6787	00503	Other
G140098_k105_27051_1	27	87.8488	00503	Other
G141133_k105_72666_9	25.9	102.25	00503	Other
ERR2017706_k103_22648_2	25.1	102.25	00503	Other
ERR2017466_k103_56484_9	24.8	103.78	00503	Other
G88982_k105_3732_2	24.7	102.52	00503	Other
G140021_k105_57690_2	24	104.5	00503	Other
G48796_k105_28651_5	24.2	102.61	00503	Other
G72705_k105_55690_2	25.5	106.211	00503	Other
G72720_k105_14475_53	24.3	104.86	00503	Other
PSM7J15M_R_k105_4453_4	24.4	101.26	00503	Other
PSMA2651_P_R_k105_15307_10	25.6	94.7795	00503	Other
CSM67U9V_P_R_k105_24253_2	23.2	103.33	00503	Other
ERR2017541_k103_90476_4	26.3	101.08	00503	Other
G140144_k105_10394_1	33.9	44.5545	00503	Other
G104895_k105_93127_6	25.1	104.95	00503	Other
ERR2017564_k103_1808_13	23.7	106.211	00503	Other
CSM67UEI_R_k105_23633_3	24.4	105.131	00503	Other
G88876_k105_41949_20	25.7	109.271	00503	Other
ERR2017725_k103_40414_2	24.9	106.031	00503	Other
ERR2017526_k103_42220_1	28	79.2079	00503	Other
ERR2017576_k103_18858_2	26.7	88.5689	00503	Other
G105066_k105_13636_7	24.9	107.561	00503	Other
G140951_k105_15175_11	23.9	103.51	00503	Other
G104907_k105_53194_3	24.3	104.32	00503	Other
CSM5MCUY_P_R_k105_31877_4	24.6	102.61	00503	Other
ERR2017523_k103_11518_13	25.3	104.05	00503	Other
ERR2017438_k93_52183_4	27	87.2187	00503	Other
G48838_k105_39737_11	33.1	51.1251	00503	Other
G139973_k105_48962_7	29.6	66.6067	00503	Other
G140944_k105_14382_13	24.6	102.88	00503	Other
CSM6J2H9_P_R_k105_79545_6	25.2	106.841	00503	Other
G140115_k105_1180_1	24.6	98.5599	00503	Other
G89005_k105_24161_2	24.7	105.491	00503	Other
CSM79HIR_R_k105_34575_2	33.5	45.4545	00503	Other
G141018_k105_66422_6	24.5	105.671	00503	Other
G88896_k105_36238_17	25.9	103.15	00503	Other
ERR2017520_k103_2154_59	25.8	104.5	00503	Other
G48838_k105_113592_5	25.2	101.26	00503	Other
ERR2017581_k103_51159_16	24.2	106.031	00503	Other
G141018_k105_28542_6	25.7	107.381	00503	Other
ERR2017726_k103_3626_66	24.2	102.88	00503	Other
ERR2017531_k103_4080_2	25.4	101.26	00503	Other
G139955_k105_42437_29	24.7	101.53	00503	Other
ERR2017455_k93_8014_11	24.4	99.82	00503	Other
G141131_k105_24136_26	24.7	105.041	00503	Other
G88914_k105_49764_50	24.8	101.8	00503	Other
MSM6J2LW_R_k105_73888_77	24.8	103.51	00503	Other
ERR2017439_k93_16453_15	25	102.97	00503	Other
ERR2017459_k93_4900_17	25.1	105.401	00503	Other
ERR2017533_k103_12942_16	23.5	98.0198	00503	Other
G89050_k105_100820_4	25.3	105.221	00503	Other
ERR2017674_k103_4388_23	24.5	104.32	00503	Other
G140194_k105_18338_2	25.4	102.43	00503	Other
G88892_k105_43928_2	34.5	46.9847	00503	Other
G88772_k105_30950_3	24.8	104.41	00503	Other
G104836_k105_38825_11	25.5	102.52	00503	Other
G48808_k105_90873_1	25.5	104.32	00503	Other
G140897_k105_8655_6	25.4	105.221	00503	Other
G89199_k105_51269_3	24.7	102.61	00503	Other
ERR2017468_k103_43201_11	23.9	107.381	00503	Other
CSM7KOUL_R_k105_32051_44	24.3	105.401	00503	Other
PSM7J17V_R_k105_25649_15	23.7	107.651	00503	Other
G48839_k105_78682_4	28.9	64.8065	00503	Other
ERR2017529_k103_29469_13	23.7	102.34	00503	Other
ERR2017525_k103_47771_7	30.4	52.9253	00503	Other
G141126_k105_97156_2	24.8	106.841	00503	Other
CSM79HJO_R_k105_21849_6	25.4	105.401	00503	Other
ERR2017695_k103_346_21	26	78.2178	00503	Other
G140860_k105_38986_9	24.9	103.87	00503	Other
ERR2017491_k103_30439_1	41.8	29.0729	00503	Other
CSM67UB9_P_R_k105_11277_37	24.8	106.571	00503	Other
ERR2017706_k103_29609_9	24.6	92.8893	00503	Other
G48791_k105_91099_1	24.1	107.741	00503	Other
ERR2017455_k93_37256_4	24.3	104.14	00503	Other
G105011_k105_105999_2	24.4	96.6697	00503	Other
ERR2017423_k93_1059_5	25.7	80.9181	00503	Other
G89065_k105_96921_8	23.9	104.05	00503	Other
ERR2017735_k103_85744_37	24	102.97	00503	Other
G140129_k105_45598_18	25.3	103.87	00503	Other
G89166_k105_35021_1	24.6	108.011	00503	Other
G140019_k105_11701_9	25.2	100.18	00503	Other
HSM5MD6O_P_R_k105_897_2	24.9	106.211	00503	Other
G140093_k105_42431_6	24.6	102.16	00503	Other
HSMA33LZ_R_k105_17299_9	25.1	103.42	00503	Other
G139958_k105_96020_5	23.7	103.06	00503	Other
G141104_k105_20723_4	23.5	100	00503	Other
G105056_k105_35279_2	26.8	81.8182	00503	Other
ERR2017455_k93_24445_7	24.8	105.311	00503	Other
G88876_k105_11414_12	25.7	91.5392	00503	Other
G88900_k105_76362_1	23.8	104.5	00503	Other
CSM79HNI_R_k105_3803_187	25.8	103.78	00503	Other
ERR2017533_k103_32948_94	27.1	80.7381	00503	Other
ERR2017674_k103_544_4	25.5	105.221	00503	Other
ERR2017536_k103_31415_26	25	107.291	00503	Other
ERR2017648_k103_37275_6	24.1	101.8	00503	Other
ERR2017533_k103_23379_11	25.1	79.838	00503	Other
ERR2017621_k103_77626_21	30.9	50.6751	00503	Other
ERR2017428_k93_9074_3	24.7	103.51	00503	Other
PSM6XBTR_R_k105_50249_3	24.3	104.59	00503	Other
G140887_k105_33552_2	25.2	98.7399	00503	Other
G140936_k105_31835_1	24.1	104.05	00503	Other
G141097_k105_4501_6	26.1	90.8191	00503	Other
HSM5MD4N_R_k105_2931_24	26.1	104.23	00503	Other
PSM7J1DF_R_k105_45744_2	24.1	93.6094	00503	Other
ERR2017689_k103_32037_4	24.6	98.1998	00503	Other
ERR2017482_k79_72088_19	25.4	104.68	00503	Other
G72723_k105_112091_2	24.3	102.43	00503	Other
G140874_k105_52297_3	24.4	103.87	00503	Other
CSM5MCY8_R_k105_21424_11	26.6	81.2781	00503	Other
G48838_k105_7399_85	23.8	97.3897	00503	Other
G140862_k105_37271_24	27.6	86.8587	00503	Other
ERR2017548_k103_23842_7	25.7	105.041	00503	Other
G48790_k105_71811_20	24	104.5	00503	Other
ERR2017413_k93_26906_9	25.7	81.9982	00503	Other
HSM7J4P2_R_k105_9784_8	23.5	110.711	00503	Other
ERR2017731_k103_60808_8	24	105.221	00503	Other
ERR2017522_k103_63840_2	25	102.97	00503	Other
G140946_k105_88022_5	24.6	103.06	00503	Other
G48802_k105_95327_18	24.8	108.191	00503	Other
MSM6J2K4_R_k105_66496_4	30.2	53.0153	00503	Other
G140949_k105_71351_2	25.1	101.26	00503	Other
ERR2017484_k79_80608_2	25.2	102.7	00503	Other
HSMA33KS_R_k105_16437_2	24	106.301	00503	Other
G104935_k105_71619_13	24.4	103.78	00503	Other
G105066_k105_22907_1	27.8	90.009	00503	Other
G104893_k105_3277_16	25.2	106.031	00503	Other
G140127_k105_161_12	26.8	78.4878	00503	Other
ERR2017572_k103_60339_3	23.8	92.5293	00503	Other
G140054_k105_3268_14	26.2	83.1683	00503	Other
ERR2017468_k103_96992_1	23.7	98.5599	00503	Other
G105079_k105_75709_9	23.7	103.6	00503	Other
ERR2017465_k103_91077_25	24.5	97.1197	00503	Other
G141073_k105_30455_10	24.6	106.211	00503	Other
ERR2017469_k103_30550_5	24.3	102.61	00503	Other
G48823_k105_8680_92	24.5	104.5	00503	Other
G104871_k105_15177_15	24.9	105.761	00503	Other
CSM9X1ZQ_R_k105_13252_5	24.8	102.16	00503	Other
G141049_k105_45704_6	24.8	107.741	00503	Other
G141021_k105_27694_1	32.7	46.5347	00503	Other
G140853_k105_46569_12	24.7	104.05	00503	Other
G140093_k105_43472_2	24.8	106.751	00503	Other
G139966_k105_19372_2	25	104.05	00503	Other
ERR2017694_k103_81154_1	27.6	82.4482	00503	Other
CSMAG78W_R_k105_16728_1	25.2	95.8596	00503	Other
G141104_k105_29622_4	25.4	100.54	00503	Other
MSM5LLER_R_k105_9814_17	30.1	53.2853	00503	Other
G141034_k105_2318_5	25.2	107.021	00503	Other
ERR2017716_k103_21654_3	23.4	103.42	00503	Other
MSM6J2JT_R_k105_21899_2	23.9	108.191	00503	Other
G141060_k105_6679_5	27.5	81.0981	00503	Other
G141038_k105_2575_2	24.7	104.77	00503	Other
G104854_k105_8812_9	26	104.86	00503	Other
CSM5MCUW_P_R_k105_35460_62	25.4	98.7399	00503	Other
G140782_k105_14253_1	24.2	101.71	00503	Other
ERR2017622_k103_25456_4	29.4	67.3267	00503	Other
G140128_k105_17156_15	26.2	92.6193	00503	Other
G141100_k105_45654_8	25	106.121	00503	Other
G140038_k105_11929_3	24.1	103.42	00503	Other
ERR2017466_k103_54182_2	25.9	84.2484	00503	Other
ERR2017726_k103_17685_46	25.3	106.481	00503	Other
G139996_k105_65710_2	21.7	81.6382	00503	Other
G140810_k105_2670_16	24.9	91.1791	00503	Other
ERR2017459_k93_21294_31	24.1	99.73	00503	Other
ERR2017533_k103_28580_21	23.9	105.581	00503	Other
G105112_k105_10160_6	32.3	46.2646	00503	Other
ERR2017473_k79_115985_71	25.1	107.021	00503	Other
ERR2017533_k103_24669_16	26.3	92.9793	00503	Other
ERR2017455_k93_17666_2	24.5	106.481	00503	Other
G104866_k105_15103_14	22.8	95.1395	00503	Other
ERR2017430_k93_15079_2	25.2	102.79	00503	Other
G89196_k105_80054_2	26.3	105.401	00503	Other
ERR2017474_k79_6615_23	24.1	103.51	00503	Other
G139958_k105_26625_6	26.2	81.7282	00503	Other
ERR2017697_k103_58779_3	26.7	80.9181	00503	Other
G48798_k105_142759_6	24.6	91.2691	00503	Other
G140010_k105_49065_2	26.9	92.6193	00503	Other
G36374_k105_4417_3	27	88.7489	00503	Other
HSM5MD53_R_k105_1078_44	23.8	107.381	00503	Other
ERR2017468_k103_45347_32	28.5	79.4779	00503	Other
ERR2017463_k103_20666_8	25.8	107.561	00503	Other
G140826_k105_23323_3	24.4	105.671	00503	Other
G89065_k105_49831_22	24.2	101.53	00503	Other
G141049_k105_24014_4	24.7	106.031	00503	Other
CSM6J2H9_P_R_k105_69414_4	24.7	84.1584	00503	Other
ERR2017717_k103_52758_20	26.3	80.8281	00503	Other
G88935_k105_68850_19	25.3	99.2799	00503	Other
G88962_k105_25905_12	23.6	107.381	00503	Other
G104913_k105_17723_2	24.7	102.25	00503	Other
ERR2017644_k103_37663_9	25.2	105.401	00503	Other
ERR2017689_k103_36795_3	32.2	47.2547	00503	Other
G140946_k105_27801_2	25	91.0891	00503	Other
G141020_k105_46663_8	24.1	107.381	00503	Other
PSM7J15M_R_k105_7154_3	24.6	106.121	00503	Other
PSMA264Q_R_k105_23456_3	26.1	79.928	00503	Other
G140873_k105_25909_12	25.9	90.6391	00503	Other
ERR2017519_k103_35674_3	25.2	103.06	00503	Other
ERR2017468_k103_6536_7	23.7	107.471	00503	Other
G140884_k105_11559_1	24	105.041	00503	Other
G141107_k105_77908_2	24.9	104.32	00503	Other
ERR2017484_k79_67622_13	24.4	99.64	00503	Other
G140172_k105_90551_3	25.2	106.661	00503	Other
PSMA265L_R_k105_46557_3	25.1	83.3483	00503	Other
ERR2017543_k103_27828_2	31.4	56.4356	00503	Other
ERR2017591_k103_7832_2	29.7	53.2853	00503	Other
HSM6XRRD_R_k105_7139_85	23.5	100.09	00503	Other
G140946_k105_18758_3	23.7	110.351	00503	Other
MSM79H83_R_k105_24592_7	24.6	100.54	00503	Other
ERR2017731_k103_10215_4	23.7	101.35	00503	Other
MSM5LLHG_P_R_k105_49163_7	31.7	46.6247	00503	Other
ERR2017718_k103_28687_2	24.5	103.42	00503	Other
G139958_k105_103304_9	25.5	100.9	00503	Other
ERR2017428_k93_17800_11	25.9	82.2682	00503	Other
MSM6J2LW_R_k105_51500_7	25.3	102.61	00503	Other
G140122_k105_9436_14	28.4	74.2574	00503	Other
ERR2017521_k103_102690_114	25	103.78	00503	Other
G139966_k105_69281_20	25.8	104.41	00503	Other
G140811_k105_60984_4	24.4	104.77	00503	Other
ERR2017559_k103_10352_6	25.7	98.4698	00503	Other
ERR2017430_k93_35267_137	24.6	103.78	00503	Other
G140186_k105_65166_5	25.4	82.5383	00503	Other
ERR2017477_k79_9246_2	25	103.15	00503	Other
CSM5MCZD_R_k105_48966_2	31.4	47.2547	00503	Other
CSM5MCZD_R_k105_19072_4	23.7	97.2097	00503	Other
MSM79H5S_R_k105_24268_2	32.3	53.1953	00503	Other
G140973_k105_17165_9	24	93.5194	00503	Other
G72706_k105_38298_87	26.2	79.4779	00503	Other
G105055_k105_67932_10	24.9	105.401	00503	Other
HSM5MD6O_P_R_k105_18835_1	24.3	105.131	00503	Other
ERR2017706_k103_78334_24	25.3	97.3897	00503	Other
G139992_k105_57511_78	25.7	83.3483	00503	Other
ERR2017710_k103_64809_3	34	39.4239	00503	Other
ERR2017649_k103_26136_1	26.6	82.4482	00503	Other
G105079_k105_70630_20	33.1	41.5842	00503	Other
G140189_k105_46140_12	24.7	108.461	00503	Other
G140025_k105_22618_2	23.9	101.08	00503	Other
ERR2017608_k103_24461_1	23.9	93.8794	00503	Other
ERR2017594_k103_41857_8	25.4	87.5788	00503	Other
G140043_k105_38945_2	24	102.07	00503	Other
ERR2017455_k93_41733_64	28.5	81.3681	00503	Other
ERR2017558_k103_38658_48	27.9	64.5365	00503	Other
ERR2017697_k103_27723_59	23.5	103.06	00503	Other
ERR2017731_k103_49238_6	24.5	101.8	00503	Other
HSM7J4MW_R_k105_7873_2	24.8	104.14	00503	Other
G48838_k105_70147_50	24	101.62	00503	Other
G140829_k105_49051_1	26.5	91.2691	00503	Other
CSM67UAU_R_k105_44459_2	27.7	83.4383	00503	Other
G141109_k105_37397_3	25.4	106.481	00503	Other
G140093_k105_12639_11	27.4	79.928	00503	Other
ERR2017725_k103_33716_9	24.9	93.7894	00503	Other
ERR2017737_k103_78960_13	24.4	101.26	00503	Other
ERR2017568_k103_33390_15	23.6	104.41	00503	Other
ERR2017530_k103_62406_11	26.1	105.221	00503	Other
ERR2017563_k103_68816_12	24.2	105.581	00503	Other
G139981_k105_61045_7	23.9	83.1683	00503	Other
ERR2017562_k103_73795_5	26.7	81.7282	00503	Other
ERR2017519_k103_60755_3	24.3	102.07	00503	Other
G89091_k105_46910_37	33.7	40.324	00503	Other
PSM6XBTL_R_k105_35131_10	24.3	103.87	00503	Other
HSM7J4NU_R_k105_60441_54	24.5	100.81	00503	Other
G89091_k105_19656_2	24.1	86.0486	00503	Other
HSM5MD6A_TR_R_k105_521_4	25.2	103.69	00503	Other
G140888_k105_10404_1	24.7	103.24	00503	Other
G140791_k105_2538_1	27	80.468	00503	Other
G140869_k105_17845_4	25.9	78.4878	00503	Other
G140093_k105_1015_8	24.3	103.78	00503	Other
G140902_k105_7656_2	24.6	106.661	00503	Other
G140877_k105_48620_5	25.3	87.0387	00503	Other
G140038_k105_49058_1	26.7	82.7183	00503	Other
G141087_k105_19566_1	25	85.6886	00503	Other
G140897_k105_61947_24	25.9	88.4788	00503	Other
G105028_k105_32592_3	23.9	104.5	00503	Other
G140954_k105_101929_2	27.6	64.3564	00503	Other
HSM67VDT_P_R_k105_1902_16	23.8	104.14	00503	Other
ERR2017692_k103_1797_10	33.3	40.324	00503	Other
G141819_k105_122411_1	32.3	51.4851	00503	Other
G141087_k105_57719_6	29.7	53.1053	00503	Other
G140089_k105_26611_4	23.9	100.09	00503	Other
ERR2017413_k93_32008_43	23.7	101.89	00503	Other
G140860_k105_23367_3	26.6	85.8686	00503	Other
HSM5MD53_R_k105_17987_96	32.5	44.8245	00503	Other
ERR2017479_k79_28003_1	33.7	41.1341	00503	Other
G88938_k105_76854_5	24.6	83.5284	00503	Other
ERR2017709_k103_23499_2	23	100.54	00503	Other
HSM6XRQY_R_k105_526_2	27.5	82.1782	00503	Other
CSM67UB9_P_R_k105_14517_30	24.2	105.941	00503	Other
G140140_k105_10488_22	24.4	106.391	00503	Other
MSM79HC8_R_k105_6599_2	28.5	70.387	00503	Other
MSM9VZIY_R_k105_2631_1	27.6	81.4581	00503	Other
ERR2017644_k103_67840_31	25.3	77.5878	00503	Other
G141094_k105_20130_5	24.6	106.301	00503	Other
HSMA33LX_R_k105_2091_4	26.2	79.838	00503	Other
G89108_k105_29134_5	24.7	106.211	00503	Other
G105091_k105_31481_2	26.9	80.198	00503	Other
ERR2017692_k103_66840_5	25.3	105.761	00503	Other
ERR2017705_k103_40329_18	27.7	64.6265	00503	Other
ERR2017577_k103_104987_7	24.7	104.05	00503	Other
G139958_k105_111929_2	26.7	79.0279	00503	Other
G140857_k105_34163_11	25.8	90.6391	00503	Other
ERR2017718_k103_661_4	32.2	49.4149	00503	Other
G140048_k105_72699_9	25.7	104.41	00503	Other
G48826_k105_22465_8	32.2	44.7345	00503	Other
CSM5MCZD_R_k105_2653_2	23.9	106.391	00503	Other
G140912_k105_10620_2	32.3	41.4941	00503	Other
CSM5MCUQ_P_R_k105_9694_5	24.7	105.491	00503	Other
G88891_k105_68308_7	25	87.3987	00503	Other
G139958_k105_53397_4	28.2	64.8065	00503	Other
G89091_k105_29390_1	24.5	106.571	00503	Other
ERR2017562_k103_27149_2	24.6	96.8497	00503	Other
ERR2017445_k93_13130_13	24.4	108.371	00503	Other
ESM5GEZ4_P_R_k105_11320_4	26.7	87.7588	00503	Other
MSMA26CX_R_k105_15032_114	32.1	44.0144	00503	Other
CSM7KOTO_R_k105_8423_23	25.8	105.761	00503	Other
G140127_k105_34988_1	25.8	82.4482	00503	Other
MSM9VZNR_R_k105_3533_26	25.1	106.031	00503	Other
G140764_k105_1802_1	24.8	75.6076	00503	Other
ERR2017716_k103_12219_11	24.3	108.101	00503	Other
MSM9VZPL_R_k105_152_1	25.7	87.5788	00503	Other
G140888_k105_28302_2	25.7	90.189	00503	Other
G48784_k105_116873_2	23.1	104.95	00503	Other
G48799_k105_46859_9	26.6	82.5383	00503	Other
G140006_k105_9788_17	24.5	106.391	00503	Other
ERR2017644_k103_9480_60	24.2	102.07	00503	Other
ERR2017463_k103_52699_2	23.6	104.5	00503	Other
HSM7J4HW_R_k105_34053_2	25.8	108.821	00503	Other
ERR2017530_k103_29530_16	32.6	46.3546	00503	Other
CSM79HID_R_k105_1693_9	25.7	87.5788	00503	Other
ERR2017455_k93_1069_2	25	87.0387	00503	Other
G140838_k105_67082_1	24.2	106.121	00503	Other
HSM7J4G1_R_k105_412_2	24.9	102.61	00503	Other
G105019_k105_95390_3	26.4	84.6085	00503	Other
G140093_k105_16363_9	24.8	103.06	00503	Other
ERR2017434_k93_55424_2	26.6	81.6382	00503	Other
ERR2017458_k93_97810_4	27.4	80.288	00503	Other
CSM67U9V_P_R_k105_339_4	25.6	97.9298	00503	Other
G140127_k105_12988_12	23	101.62	00503	Other
MSM6J2LY_R_k105_61953_6	24.7	77.4977	00503	Other
HSM7J4NU_R_k105_11334_26	32	46.6247	00503	Other
CSM7KOPS_R_k105_40705_61	25.9	80.8281	00503	Other
ERR2017679_k103_63765_2	25.4	106.301	00503	Other
HSM67VDP_R_k105_949_25	33.9	40.144	00503	Other
G48787_k105_108289_150	24.7	102.97	00503	Other
CSM5MCTZ_P_R_k105_12630_62	23.9	104.23	00503	Other
ERR2017674_k103_19775_26	24.3	96.1296	00503	Other
CSM5MCUA_P_R_k105_12954_2	25.5	102.79	00503	Other
G88966_k105_18062_7	23.2	102.25	00503	Other
ERR2017543_k103_49989_9	23.5	103.96	00503	Other
G89081_k105_56514_2	32.1	49.3249	00503	Other
CSM9X21J_R_k105_17808_10	24.1	95.4095	00503	Other
ERR2017484_k79_103170_3	26.5	82.9883	00503	Other
CSM67U9T_P_R_k105_8765_10	24.5	108.011	00503	Other
PSM6XBVI_R_k105_23446_3	24.2	102.97	00503	Other
ERR2017713_k103_62609_2	25.2	90.189	00503	Other
ERR2017697_k103_79297_3	23	101.17	00503	Other
G89081_k105_33112_5	24.6	102.61	00503	Other
G140180_k105_60234_3	23.5	100.54	00503	Other
PSM7J12V_R_k105_8070_18	32.9	43.7444	00503	Other
G140960_k105_2844_2	27.4	82.8083	00503	Other
CSMAE44D_R_k105_58102_45	32.3	49.3249	00503	Other
CSM79HHM_R_k105_10615_15	30.8	50.495	00503	Other
ERR2017698_k103_48206_5	25.2	81.5482	00503	Other
ERR2017697_k103_62379_5	23.8	102.34	00503	Other
G104895_k105_14571_10	24.5	108.281	00503	Other
G140166_k105_14932_12	30.1	50.5851	00503	Other
CSM5FZ4E_P_R_k105_30005_3	26	81.0081	00503	Other
ERR2017568_k103_18725_17	23.6	106.211	00503	Other
G72728_k105_60933_1	31.5	53.7354	00503	Other
G140010_k105_39468_3	25.9	79.3879	00503	Other
CSM5MCTZ_P_R_k105_41083_4	32.8	49.4149	00503	Other
ERR2017662_k103_119179_10	32	43.9244	00503	Other
G104946_k105_37467_7	24.8	103.33	00503	Other
CSM7KOO9_R_k105_3501_35	26.8	82.6283	00503	Other
ERR2017479_k79_5578_13	24.3	106.661	00503	Other
CSM5MCWK_P_R_k105_16122_4	23.3	107.021	00503	Other
HSM7J4K2_R_k105_14727_12	25.7	103.6	00503	Other
CSM5MCUQ_P_R_k105_20603_3	24.1	104.23	00503	Other
ERR2017714_k103_5544_29	26.4	106.571	00503	Other
G140064_k105_35674_25	23.9	106.751	00503	Other
PSM7J12V_R_k105_31254_6	29.3	51.6652	00503	Other
G141004_k105_61261_3	24.7	83.7984	00503	Other
G140858_k105_35351_2	24.2	108.191	00503	Other
ERR2017644_k103_64642_63	23.5	104.86	00503	Other
ERR2017708_k103_74556_63	25.7	105.761	00503	Other
G141067_k105_74750_1	24.9	84.9685	00503	Other
G104980_k105_24868_11	22.8	100.45	00503	Other
G140766_k105_38891_7	24.8	84.0684	00503	Other
ERR2017468_k103_36974_3	23.7	102.97	00503	Other
ERR2017684_k103_100773_6	25.8	108.191	00503	Other
ERR2017473_k79_143384_73	24.4	105.581	00503	Other
ERR2017460_k93_15676_51	24.7	93.6994	00503	Other
ERR2017455_k93_21818_7	24.3	103.87	00503	Other
G140180_k105_51830_3	29	72.5473	00503	Other
G141118_k105_107858_2	24.4	90.369	00503	Other
G140807_k105_53851_2	24.7	106.931	00503	Other
G72731_k105_40747_4	24.8	106.841	00503	Other
ERR2017438_k93_32447_6	24.3	104.05	00503	Other
HSM7J4NU_R_k105_23768_55	25.2	87.6688	00503	Other
G140759_k105_8938_1	25.5	90.099	00503	Other
G104902_k105_5988_20	24.7	89.4689	00503	Other
G141087_k105_25290_12	25.2	106.391	00503	Other
ERR2017731_k103_62714_2	24	103.33	00503	Other
ERR2017546_k103_25998_1	24	90.459	00503	Other
CSM5MCYS_R_k105_33092_14	30.1	51.3951	00503	Other
ERR2017619_k103_38475_28	23.4	106.841	00503	Other
G139980_k105_28603_15	24.3	101.89	00503	Other
G140958_k105_9896_7	24.6	97.3897	00503	Other
G72705_k105_78027_28	24.1	104.05	00503	Other
CSM79HN6_R_k105_55112_2	24	101.62	00503	Other
G89199_k105_33015_4	26.6	75.2475	00503	Other
ERR2017554_k103_55098_3	27.8	70.477	00503	Other
ERR2017533_k103_1898_73	24.3	103.15	00503	Other
G140010_k105_40665_3	34	40.5041	00503	Other
G88862_k105_48380_2	28.5	72.7273	00503	Other
G104980_k105_3892_1	24.7	101.89	00503	Other
MSM9VZJ3_R_k105_15913_119	30.8	49.0549	00503	Other
G140846_k105_18710_2	23.6	106.571	00503	Other
ERR2017619_k103_3422_8	28.9	50.7651	00503	Other
G140159_k105_42444_73	23.7	98.5599	00503	Other
PSM7J19B_R_k105_47440_2	23	100.18	00503	Other
G104902_k105_95100_5	32.7	39.874	00503	Other
ERR2017694_k103_85902_3	24.4	104.68	00503	Other
G104819_k105_77528_2	27.8	72.7273	00503	Other
CSM79HHM_R_k105_932_4	24.8	90.009	00503	Other
ERR2017468_k103_109434_11	23.9	100.27	00503	Other
G140882_k105_13684_64	23.1	108.731	00503	Other
G105066_k105_24929_5	34.2	40.7741	00503	Other
G140949_k105_44579_1	29.2	50.5851	00503	Other
HSM67VFF_R_k105_2076_126	28.8	69.3069	00503	Other
G139992_k105_35160_82	25.5	86.5887	00503	Other
G140183_k105_30665_2	25.8	78.7579	00503	Other
ERR2017463_k103_51084_6	22.6	101.8	00503	Other
ERR2017734_k103_79837_5	24.5	106.121	00503	Other
MSMA267V_R_k105_74899_14	33.1	39.694	00503	Other
G140183_k105_90812_9	23.3	97.5698	00503	Other
G104905_k105_12086_9	32.3	41.5842	00503	Other
MSM5FZA2_P_R_k105_15111_6	24.3	107.561	00503	Other
HSM7CZ1V_R_k105_809_4	24.2	106.481	00503	Other
G140048_k105_40366_2	29.1	47.0747	00503	Other
G140193_k105_18469_3	24.2	104.59	00503	Other
ERR2017474_k79_83966_15	25.1	104.77	00503	Other
CSM5FZ3V_P_R_k105_15565_2	25.6	86.2286	00503	Other
G48791_k105_193108_11	22.7	100.9	00503	Other
ERR2017716_k103_7822_7	23.5	102.07	00503	Other
PSM7J17L_R_k105_14653_27	25.6	104.95	00503	Other
G140996_k105_24225_13	25.5	94.4194	00503	Other
G48838_k105_69454_7	25.8	102.43	00503	Other
G88960_k105_14418_138	26.9	76.0576	00503	Other
MSM79H5Y_R_k105_28833_2	27.7	69.757	00503	Other
G105055_k105_22838_18	23.2	102.97	00503	Other
G139996_k105_73759_2	23.7	92.3492	00503	Other
MSM6J2JB_R_k105_2134_5	28.6	62.7363	00503	Other
ERR2017683_k103_46576_12	28	73.7174	00503	Other
G88761_k105_27315_5	54.1	19.622	00503	Other
ERR2017608_k103_51224_5	23.9	104.05	00503	Other
MSM6J2QR_R_k105_16345_2	24.3	96.0396	00503	Other
CSM5FZ4A_P_R_k105_3090_3	24.1	102.88	00503	Other
HSM7J4NU_R_k105_24586_46	23.3	106.391	00503	Other
ERR2017563_k103_62204_15	24.2	78.1278	00503	Other
G141115_k105_27237_1	25.3	90.459	00503	Other
G140009_k105_14622_4	24.6	79.3879	00503	Other
G140827_k105_16008_3	24.6	105.581	00503	Other
PSM7J15M_R_k105_14616_4	24.9	109.001	00503	Other
ERR2017674_k103_9804_3	23.8	102.43	00503	Other
ERR2017443_k93_4682_16	25.4	101.08	00503	Other
G89065_k105_95044_14	24.1	102.7	00503	Other
ERR2017578_k103_48936_3	25.5	106.391	00503	Other
HSM7J4NU_R_k105_25033_22	25.9	82.0882	00503	Other
ERR2017697_k103_4524_10	24.2	94.6895	00503	Other
ERR2017463_k103_34869_6	25.1	83.7984	00503	Other
ERR2017466_k103_61282_3	24.4	108.281	00503	Other
G140914_k105_22763_2	30.4	57.6958	00503	Other
G140862_k105_8704_1	24.2	103.6	00503	Other
G105068_k105_20980_6	24	108.281	00503	Other
ERR2017466_k103_51448_6	24.5	107.471	00503	Other
HSM6XRRD_R_k105_18198_31	27.2	76.2376	00503	Other
ERR2017623_k103_5781_4	28.6	63.3663	00503	Other
G36393_k105_12418_36	33.8	40.7741	00503	Other
G48791_k105_160920_27	24.1	99.1899	00503	Other
MSM6J2LY_R_k105_22464_3	24.8	105.041	00503	Other
ERR2017429_k93_10914_18	24.8	106.301	00503	Other
G140127_k105_28017_31	23.6	103.51	00503	Other
ERR2017619_k103_14976_8	26.7	68.6769	00503	Other
ERR2017727_k103_24207_2	36.4	40.054	00503	Other
G104922_k105_6948_73	25.5	85.0585	00503	Other
G140193_k105_3254_16	24.6	82.7183	00503	Other
MSM79HA1_R_k105_85672_2	24.5	92.2592	00503	Other
ERR2017574_k103_23764_11	22.9	100.9	00503	Other
ERR2017697_k103_57910_2	24.7	103.51	00503	Other
G105065_k105_9203_1	23.4	105.041	00503	Other
G140189_k105_32578_3	58.1	18.2718	00503	Other
G48777_k105_36459_37	24.5	105.581	00503	Other
G140764_k105_20733_1	27.8	59.3159	00503	Other
G88877_k105_59103_6	24	99.55	00503	Other
G105079_k105_115088_3	24.7	98.7399	00503	Other
G141087_k105_50384_2	24.8	91.0891	00503	Other
G140113_k105_54233_1	25.8	90.9091	00503	Other
HSM6XRRD_R_k105_14787_6	24.3	104.95	00503	Other
ERR2017527_k103_60894_2	23.5	95.5896	00503	Other
HSMA33LX_R_k105_62759_2	24.4	106.481	00503	Other
ERR2017674_k103_5382_16	25.4	100.81	00503	Other
CSM7KORK_R_k105_12508_3	32.2	39.694	00503	Other
ERR2017542_k103_60921_2	26.6	67.3267	00503	Other
G89108_k105_9162_14	33.6	40.234	00503	Other
G140141_k105_42924_1	25.2	83.3483	00503	Other
G140912_k105_21427_7	24.4	98.2898	00503	Other
G140828_k105_69419_1	24.7	101.98	00503	Other
G105011_k105_17316_2	25	89.649	00503	Other
CSM5FZ3R_P_R_k105_18981_22	26.1	85.5986	00503	Other
CSM79HJI_P_R_k105_6465_75	28.4	69.3069	00503	Other
G140088_k105_61219_13	24.5	108.101	00503	Other
HSM6XRRD_R_k105_22710_39	24.1	108.281	00503	Other
ERR2017543_k103_5338_21	24.1	101.8	00503	Other
G140183_k105_16367_3	31.2	49.955	00503	Other
MSM5FZ9X_P_R_k105_20024_46	23.5	104.14	00503	Other
G140884_k105_44663_4	23.7	98.5599	00503	Other
G140182_k105_3749_5	25.1	85.6886	00503	Other
HSM5MD49_P_R_k105_10864_11	24.4	86.5887	00503	Other
G140943_k105_22591_10	25.3	101.44	00503	Other
CSM7KOOP_R_k105_39696_2	31.5	44.6445	00503	Other
MSM5LLE3_P_R_k105_52306_5	24.5	100.72	00503	Other
G140957_k105_11498_10	26.9	79.568	00503	Other
ERR2017654_k103_58244_5	25.5	85.6886	00503	Other
G36389_k105_38144_22	32.8	40.8641	00503	Other
G140862_k105_14832_41	31.7	39.4239	00503	Other
G48826_k105_58301_6	24.2	105.581	00503	Other
G140769_k105_112697_14	33.3	46.4446	00503	Other
ERR2017573_k103_103946_2	27.7	72.8173	00503	Other
ERR2017663_k103_62326_6	31	49.1449	00503	Other
G139973_k105_34544_5	32.7	40.7741	00503	Other
G88951_k105_6718_4	30	51.9352	00503	Other
G140870_k105_27469_7	24.6	85.1485	00503	Other
HSM7J4O7_R_k105_48116_8	33.3	40.7741	00503	Other
HSM5MD48_R_k105_14056_44	31.3	46.5347	00503	Other
G140984_k105_52593_2	24.5	91.7192	00503	Other
G48787_k105_62909_36	31.8	43.9244	00503	Other
G104946_k105_20450_6	33.9	40.414	00503	Other
G141113_k105_55106_19	33.5	39.784	00503	Other
MSM6J2LW_R_k105_37905_18	32.7	40.6841	00503	Other
G140193_k105_47868_6	24.5	104.14	00503	Other
G140897_k105_50332_3	26.1	77.8578	00503	Other
ERR2017455_k93_17725_10	28	60.8461	00503	Other
CSM79HP2_R_k105_14491_2	33.9	44.9145	00503	Other
G140905_k105_15612_16	25.1	83.3483	00503	Other
G141018_k105_29331_8	25.7	85.5986	00503	Other
G140104_k105_63722_7	24.2	102.88	00503	Other
MSM79HFY_R_k105_50000_1	31	52.5653	00503	Other
G141074_k105_1519_2	25.3	82.2682	00503	Other
G140128_k105_11578_24	23	101.53	00503	Other
G140944_k105_578_3	24.4	94.7795	00503	Other
G140897_k105_64507_2	23.4	105.041	00503	Other
ERR2017725_k103_25369_58	24.7	92.7093	00503	Other
G89077_k105_19241_1	25.5	72.0972	00503	Other
ERR2017697_k103_56163_1	25.3	83.6184	00503	Other
ERR2017674_k103_25021_5	23.6	81.4581	00503	Other
G88935_k105_38624_5	29.6	50.8551	00503	Other
ERR2017476_k79_51119_3	30	48.6049	00503	Other
PSM7J1CG_R_k105_29184_3	30.6	46.5347	00503	Other
G139978_k105_15983_2	23.8	105.041	00503	Other
ERR2017417_k93_23452_4	31.7	39.784	00503	Other
G105079_k105_92696_3	25	83.6184	00503	Other
CSM79HMP_R_k105_25111_4	27.5	68.7669	00503	Other
CSM7KOTO_R_k105_6300_4	32.3	39.874	00503	Other
G139996_k105_43801_8	24.1	84.4284	00503	Other
MSM6J2LW_R_k105_25347_36	23.4	103.96	00503	Other
HSM7J4NU_R_k105_9780_56	23.9	104.05	00503	Other
G104913_k105_41106_4	26.1	86.6787	00503	Other
ERR2017533_k103_58657_13	24.7	108.011	00503	Other
G140186_k105_20011_5	25	80.6481	00503	Other
CSM79HNI_R_k105_29994_8	23.6	105.671	00503	Other
CSM5MCTZ_P_R_k105_7817_9	32.2	40.5041	00503	Other
G140856_k105_12022_6	23.9	92.0792	00503	Other
MSM5LLDC_R_k105_20354_6	31.2	48.5149	00503	Other
G141007_k105_56320_2	24	105.221	00503	Other
G140771_k105_66305_11	24	105.311	00503	Other
G88872_k105_19090_2	30	57.5158	00503	Other
PSM6XBVI_R_k105_7668_2	28	58.1458	00503	Other
G141030_k105_77344_144	26.1	81.1881	00503	Other
ERR2017455_k93_12778_86	33.6	36.7237	00503	Other
G140856_k105_44256_15	24.3	104.59	00503	Other
G140134_k105_8006_5	22.9	96.0396	00503	Other
G48791_k105_181858_150	31.7	41.1341	00503	Other
G48802_k105_103135_2	22.3	102.16	00503	Other
ERR2017576_k103_139495_6	28.9	48.9649	00503	Other
PSMA265J_R_k105_18737_2	24.4	101.62	00503	Other
ERR2017533_k103_39645_82	24	104.23	00503	Other
G48790_k105_12529_12	30.8	52.6553	00503	Other
ERR2017529_k103_12787_8	23.9	102.25	00503	Other
ERR2017608_k103_8152_23	22.6	106.931	00503	Other
PSM7J1A8_R_k105_32448_22	24.5	105.401	00503	Other
G140043_k105_84162_22	23.6	104.59	00503	Other
G48838_k105_7399_93	23.6	100.54	00503	Other
ERR2017479_k79_31787_7	26.7	80.8281	00503	Other
ERR2017623_k103_2495_64	24.9	109.001	00503	Other
G89056_k105_60764_44	29.7	57.2457	00503	Other
G140979_k105_47289_2	24.9	107.111	00503	Other
ERR2017691_k103_61928_20	26.8	71.8272	00503	Other
G140193_k105_1337_4	23.9	74.8875	00503	Other
HSM7J4NO_R_k105_9414_3	29.1	50.495	00503	Other
HSMA33LZ_R_k105_17624_35	24.9	107.921	00503	Other
ERR2017413_k93_21608_3	26.5	75.1575	00503	Other
ERR2017674_k103_19485_51	33.5	38.4338	00503	Other
G104934_k105_67906_2	23.1	82.7183	00503	Other
MSM9VZEU_R_k105_2713_7	30.1	49.865	00503	Other
ERR2017711_k103_23157_36	23.5	104.68	00503	Other
ERR2017700_k103_44005_18	28.4	59.3159	00503	Other
ERR2017524_k103_45583_7	25.7	91.9892	00503	Other
MSMA26CV_R_k105_13942_1	27.8	52.4752	00503	Other
PSM7J16F_R_k105_10036_2	23.9	102.7	00503	Other
G140856_k105_53664_3	25.1	86.4086	00503	Other
MSM79H9C_R_k105_15984_2	24	104.77	00503	Other
MSM6J2HJ_R_k105_4492_1	28.4	59.586	00503	Other
G48783_k105_80529_14	24.2	82.5383	00503	Other
ERR2017725_k103_6967_108	26.2	70.297	00503	Other
G104980_k105_29778_4	30.2	47.1647	00503	Other
G140895_k105_1506_4	28.1	61.1161	00503	Other
G104915_k105_19524_18	30.7	40.7741	00503	Other
ERR2017704_k103_115608_2	28.7	52.2952	00503	Other
ERR2017714_k103_109237_5	31.6	42.2142	00503	Other
ERR2017546_k103_61168_15	23.8	108.371	00503	Other
G141024_k105_73129_2	24.1	103.96	00503	Other
PSM6XBRK_P_R_k105_57773_8	31.4	48.5149	00503	Other
ERR2017697_k103_76670_7	26.7	69.2169	00503	Other
G140127_k105_54076_39	24.4	87.8488	00503	Other
G140193_k105_29464_3	26.1	75.2475	00503	Other
G104876_k105_72466_2	24.2	85.9586	00503	Other
ESM5MEA9_P_R_k105_10673_23	25.5	87.4887	00503	Other
HSM7J4NU_R_k105_28571_14	24.7	80.8281	00503	Other
ERR2017459_k93_21294_21	23.7	104.23	00503	Other
PSM7J1A8_R_k105_30845_3	24.2	93.0693	00503	Other
ERR2017559_k103_69901_3	30.8	40.324	00503	Other
G89268_k105_69906_1	31.2	45.8146	00503	Other
ERR2017555_k103_71702_12	30.7	50.9451	00503	Other
MSM5FZA2_P_R_k105_22409_16	23.5	105.851	00503	Other
CSM5MCZD_R_k105_46594_2	24.8	81.3681	00503	Other
G89162_k105_8312_7	31.8	49.595	00503	Other
G140130_k105_32528_1	26.2	68.7669	00503	Other
MSM5FZ9X_P_R_k105_10163_44	30.2	45.9046	00503	Other
G104978_k105_38390_12	25.2	81.6382	00503	Other
G140769_k105_77790_8	24.2	79.838	00503	Other
G141018_k105_377_4	34.2	39.964	00503	Other
HSM7J4NU_R_k105_10192_178	23.4	104.41	00503	Other
G140079_k105_14581_2	26.5	81.9082	00503	Other
ERR2017699_k103_29555_2	24.7	102.43	00503	Other
G140054_k105_30513_4	24.5	83.9784	00503	Other
G88726_k105_8092_1	29.2	49.685	00503	Other
G36391_k105_31756_18	24.2	95.7696	00503	Other
HSMA33J9_R_k105_37508_4	30.8	39.694	00503	Other
G140127_k105_13092_54	23.2	103.87	00503	Other
MSM5LLE3_P_R_k105_27554_1	28.8	49.0549	00503	Other
PSMA263U_R_k105_4563_13	25.3	80.378	00503	Other
ERR2017543_k103_5338_8	24.9	79.1179	00503	Other
G48783_k105_36542_13	23.2	105.041	00503	Other
ERR2017455_k93_33821_2	26.5	78.5779	00503	Other
G139991_k105_21947_3	26	82.4482	00503	Other
G140914_k105_12909_4	22.7	100.18	00503	Other
G139992_k105_37752_2	26.9	71.2871	00503	Other
G104963_k105_61711_27	24.8	81.0081	00503	Other
ESM5GEYY_P_R_k105_7784_8	26.2	85.7786	00503	Other
G140944_k105_12685_11	23.9	99.91	00503	Other
G89065_k105_25306_4	23.6	106.571	00503	Other
ERR2017455_k93_23960_1	27.7	58.5059	00503	Other
G140846_k105_11940_2	25.2	83.0783	00503	Other
PSM6XBVI_R_k105_17447_4	23.7	102.34	00503	Other
ERR2017716_k103_56787_13	28.2	58.6859	00503	Other
HSMA33PZ_R_k105_3495_16	27.7	61.0261	00503	Other
ERR2017613_k103_57114_10	30.4	47.6148	00503	Other
G140887_k105_57146_2	24.2	83.7984	00503	Other
ERR2017551_k103_27565_15	27.9	59.1359	00503	Other
ESM5MEDP_P_R_k105_7174_1	27.6	58.6859	00503	Other
G88936_k105_6587_4	32	39.4239	00503	Other
HSMA33RX_R_k105_18586_3	25.5	79.4779	00503	Other
ERR2017688_k103_41524_4	26.4	95.4095	00503	Other
ERR2017533_k103_63920_6	23.1	102.43	00503	Other
ERR2017522_k103_30317_10	23.4	106.751	00503	Other
MSM79H5G_R_k105_28782_12	28	60.396	00503	Other
ERR2017644_k103_47726_45	26.5	78.8479	00503	Other
ERR2017674_k103_12504_1	26.1	85.9586	00503	Other
MSM6J2QR_R_k105_4710_2	24	103.69	00503	Other
G89119_k105_60776_3	34.5	40.234	00503	Other
G140808_k105_22655_12	31.4	48.9649	00503	Other
G48838_k105_103596_56	23.7	104.68	00503	Other
G89092_k105_42109_2	25.6	83.7984	00503	Other
ERR2017716_k103_11388_14	21.9	101.71	00503	Other
ERR2017689_k103_69599_1	31.5	40.234	00503	Other
G139995_k105_53574_1	27.9	59.586	00503	Other
G140838_k105_56595_15	24.5	85.9586	00503	Other
G140129_k105_57915_13	22.5	101.98	00503	Other
MSM6J2LY_R_k105_48715_3	24	104.68	00503	Other
ERR2017543_k103_19489_63	31.1	42.2142	00503	Other
PSM7J12V_R_k105_2537_3	30.3	39.784	00503	Other
G141052_k105_77454_2	24.5	100.09	00503	Other
G89196_k105_43449_1	30.4	40.324	00503	Other
G141029_k105_4484_6	31.8	45.5446	00503	Other
CSM5MCY8_R_k105_17322_6	23.7	106.661	00503	Other
ERR2017469_k103_85018_8	23.9	104.77	00503	Other
MSM6J2JR_R_k105_41812_7	23.9	104.68	00503	Other
G104871_k105_102383_2	24.6	94.5095	00503	Other
G88976_k105_2782_1	24.3	106.391	00503	Other
MSM5LLIE_P_R_k105_19686_2	24.2	77.9478	00503	Other
G140172_k105_5117_6	29.2	53.0153	00503	Other
ERR2017674_k103_16236_23	23.9	102.61	00503	Other
G140827_k105_19176_7	30.6	50.5851	00503	Other
ERR2017569_k103_79799_3	28.6	59.4959	00503	Other
ERR2017448_k93_31556_5	32.6	43.2943	00503	Other
G105038_k105_73751_1	35.1	33.3033	00503	Other
ERR2017479_k79_27428_7	29.7	53.6454	00503	Other
HSMA33LZ_R_k105_29033_14	24.2	105.941	00503	Other
G105058_k105_8566_6	29.5	53.3753	00503	Other
MSM79HDM_R_k105_24057_3	30.8	40.054	00503	Other
CSM79HN2_R_k105_24613_1	24.3	103.24	00503	Other
ERR2017674_k103_523_22	25.3	71.4671	00503	Other
MSM6J2LY_R_k105_39986_5	26.9	82.7183	00503	Other
HSM67VFR_R_k105_6174_3	33.4	38.7939	00503	Other
G89081_k105_29208_3	28.8	51.5752	00503	Other
ERR2017726_k103_9485_87	28.1	49.3249	00503	Other
G140038_k105_49023_2	33.1	38.0738	00503	Other
G105099_k105_6875_4	30.8	45.5446	00503	Other
CSM7KOSV_R_k105_20543_33	23.9	103.87	00503	Other
CSM79HHM_R_k105_53916_3	33.3	37.8938	00503	Other
ERR2017532_k103_9225_6	30.2	47.4347	00503	Other
CSM5MCWK_P_R_k105_13589_9	24.4	104.95	00503	Other
ERR2017581_k103_80366_20	31.6	50.135	00503	Other
ERR2017411_k93_17149_30	26.9	61.2061	00503	Other
G89119_k105_26882_4	32.3	39.874	00503	Other
G139999_k105_30429_5	30.2	49.2349	00503	Other
MSM6J2HT_R_k105_1091_2	23.7	106.211	00503	Other
CSM67UE3_R_k105_6873_7	22.8	104.23	00503	Other
G104994_k105_30149_19	31.6	40.5041	00503	Other
G140000_k105_43494_4	22.2	103.6	00503	Other
G89140_k105_15109_1	32.8	43.2943	00503	Other
ERR2017568_k103_67887_5	23	105.581	00503	Other
G139954_k105_68054_2	24.5	73.8074	00503	Other
PSM7J12V_R_k105_6440_2	28.4	48.5149	00503	Other
HSM7J4NU_R_k105_17922_2	25.4	104.32	00503	Other
G89108_k105_9162_12	29.3	49.685	00503	Other
G48790_k105_151296_3	30.4	40.324	00503	Other
G105051_k105_29639_2	31.4	45.9046	00503	Other
ERR2017697_k103_6650_5	28.7	54.5455	00503	Other
ERR2017459_k93_58924_7	27.7	66.6967	00503	Other
ERR2017716_k103_11526_119	31.2	45.5446	00503	Other
G139992_k105_12711_4	29.8	53.1053	00503	Other
G140160_k105_19607_132	24.3	94.1494	00503	Other
ERR2017700_k103_27575_32	29.6	47.4347	00503	Other
ERR2017680_k103_28041_41	33.6	38.6139	00503	Other
G36373_k105_8305_2	28.8	51.5752	00503	Other
ERR2017419_k93_47180_1	38.3	27.2727	00503	Other
MSM79H5Y_R_k105_37778_3	24.8	80.288	00503	Other
CSM5MCU4_P_R_k105_19695_146	32.2	42.7543	00503	Other
ERR2017520_k103_21899_5	23.8	97.9298	00503	Other
PSM7J15M_R_k105_17527_6	23.6	99.73	00503	Other
ERR2017519_k103_9119_22	22.1	102.07	00503	Other
G104885_k105_40893_78	23.9	104.68	00503	Other
G140113_k105_36649_57	30.4	45.6346	00503	Other
PSM7J158_R_k105_32124_15	32	46.7147	00503	Other
G89259_k105_176_8	22.7	103.96	00503	Other
G140946_k105_1848_2	25.1	83.1683	00503	Other
ERR2017634_k103_21364_1	29	46.1746	00503	Other
HSM6XRV4_R_k105_20769_28	24.8	83.9784	00503	Other
G104881_k105_1276_4	31.8	46.0846	00503	Other
MSM9VZIU_R_k105_31302_2	23.8	105.761	00503	Other
G140954_k105_106801_2	23.7	101.62	00503	Other
ERR2017463_k103_4594_3	23.2	101.71	00503	Other
MSM79HF5_R_k105_4381_1	23.7	104.05	00503	Other
ERR2017457_k93_46502_16	32.4	40.054	00503	Other
G104862_k105_7185_1	23.8	103.15	00503	Other
ERR2017455_k93_36360_7	32.8	42.3042	00503	Other
G141113_k105_356_4	23.6	103.96	00503	Other
G89139_k105_17063_4	23.4	92.7093	00503	Other
HSM5MD6I_R_k105_14582_5	24.7	99.73	00503	Other
G88895_k105_58250_2	31.6	39.604	00503	Other
ERR2017411_k93_18230_38	32.3	47.6148	00503	Other
G104871_k105_66626_4	23.2	109.181	00503	Other
G141033_k105_53487_2	30.1	40.6841	00503	Other
G139996_k105_10046_6	24.6	104.68	00503	Other
G141001_k105_20072_1	27.6	61.2961	00503	Other
PSM7J15A_R_k105_10712_2	29	56.7057	00503	Other
ERR2017674_k103_5278_12	30.7	46.9847	00503	Other
HSM5MD6Q_R_k105_4499_10	31.5	40.324	00503	Other
MSM5LLHO_P_R_k105_10203_164	27.9	58.4158	00503	Other
G140769_k105_74450_5	28	54.2754	00503	Other
G36390_k105_60207_6	25.3	81.4581	00503	Other
MSM9VZJ3_R_k105_6513_35	31.1	40.8641	00503	Other
ERR2017519_k103_55108_2	32.4	43.2943	00503	Other
G139991_k105_34969_1	24.2	104.41	00503	Other
ERR2017459_k93_54282_18	23.5	104.77	00503	Other
G141025_k105_35496_8	23.4	101.17	00503	Other
ERR2017460_k93_32999_7	34.7	38.1638	00503	Other
G140862_k105_35714_69	24	101.62	00503	Other
CSM79HP2_R_k105_61643_2	22.4	105.131	00503	Other
G104884_k105_18811_7	30.9	45.9946	00503	Other
G104862_k105_16371_28	30.5	45.4545	00503	Other
G140787_k105_75214_2	31.2	38.3438	00503	Other
ERR2017419_k93_2157_28	31.9	38.8839	00503	Other
HSMA33LZ_R_k105_28199_2	31.6	41.8542	00503	Other
G72678_k105_17321_6	31.7	46.3546	00503	Other
G140097_k105_43935_8	24.9	74.0774	00503	Other
G140862_k105_5850_61	30.5	47.7948	00503	Other
G88748_k105_79614_4	32.3	38.9739	00503	Other
G140794_k105_76672_4	31.7	45.7246	00503	Other
G104907_k105_30865_2	29.9	49.0549	00503	Other
G48787_k105_62909_13	24.1	105.581	00503	Other
G104981_k105_88540_1	30.3	50.495	00503	Other
ERR2017688_k103_84865_7	29.4	54.4554	00503	Other
ERR2017457_k93_5695_32	27.3	58.3258	00503	Other
G88900_k105_83504_4	32.2	46.0846	00503	Other
HSM67VFX_P_R_k105_16082_2	24.4	101.98	00503	Other
G104869_k105_51919_133	31.9	45.9946	00503	Other
G104905_k105_7772_38	25	82.8083	00503	Other
ERR2017591_k103_34091_23	29.2	45.3645	00503	Other
ERR2017455_k93_46643_34	28.4	50.045	00503	Other
MSM6J2HT_R_k105_2288_1	22.6	91.5392	00503	Other
ERR2017463_k103_63476_2	23.9	101.08	00503	Other
CSM79HP2_R_k105_1564_6	24	106.031	00503	Other
G140862_k105_1413_4	23.5	73.6274	00503	Other
CSM67UB9_P_R_k105_12269_5	24.8	74.0774	00503	Other
G140837_k105_18632_1	28.1	58.3258	00503	Other
G139964_k105_35039_2	30.9	42.2142	00503	Other
MSM9VZJ3_R_k105_32546_3	24.6	102.07	00503	Other
ERR2017439_k93_36446_35	33.3	40.7741	00503	Other
ERR2017517_k79_31637_4	24.5	104.41	00503	Other
CSM5MCZD_R_k105_20135_1	33	38.7039	00503	Other
ERR2017726_k103_713_1	23.2	103.96	00503	Other
G140862_k105_28590_75	25	90.189	00503	Other
HSM7J4HW_R_k105_1292_2	24.5	91.6292	00503	Other
MSMB4LYB_R_k105_13315_13	25.1	73.9874	00503	Other
G48790_k105_29649_5	25.3	85.3285	00503	Other
HSMA33PL_R_k105_43660_1	22.8	105.221	00503	Other
ERR2017689_k103_18813_17	32.4	39.964	00503	Other
G140838_k105_4425_4	23.8	95.4095	00503	Other
ERR2017532_k103_11704_2	24.7	100.27	00503	Other
ERR2017519_k103_17430_11	32.8	38.9739	00503	Other
G140893_k105_5485_12	23	102.79	00503	Other
ERR2017573_k103_26521_8	24.2	102.52	00503	Other
G89046_k105_19334_1	32	46.3546	00503	Other
ERR2017568_k103_11565_10	23.9	86.9487	00503	Other
G104859_k105_25800_24	24.4	76.4176	00503	Other
MSM5LLGN_P_R_k105_23434_39	24.5	98.6499	00503	Other
ERR2017533_k103_34915_3	30.4	46.5347	00503	Other
ERR2017694_k103_35730_31	31.6	39.604	00503	Other
G140837_k105_8275_13	24.2	104.41	00503	Other
MSM79H98_R_k105_37878_1	27.9	58.7759	00503	Other
ERR2017455_k93_41745_4	24.5	74.2574	00503	Other
G140946_k105_63786_3	24.9	78.4878	00503	Other
ERR2017533_k103_5749_5	24.9	81.1881	00503	Other
CSM5MCUQ_P_R_k105_56310_46	31.2	45.2745	00503	Other
ERR2017558_k103_79838_1	32.9	38.7939	00503	Other
G140904_k105_75892_20	24.3	73.6274	00503	Other
ERR2017423_k93_15963_5	24.2	104.68	00503	Other
CSM79HP2_R_k105_7042_6	23.6	104.59	00503	Other
ERR2017703_k103_34834_1	31.1	42.5743	00503	Other
G141019_k105_15498_4	31.2	45.6346	00503	Other
G140957_k105_24132_8	32.9	38.5239	00503	Other
ERR2017618_k103_39736_9	27.5	51.0351	00503	Other
G104969_k105_42838_1	23.4	84.6985	00503	Other
PSM7J17L_R_k105_42256_52	30.4	38.4338	00503	Other
G140019_k105_5046_1	24.1	106.661	00503	Other
G88935_k105_30987_15	24.5	108.281	00503	Other
MSM6J2LY_R_k105_50875_7	24.6	74.1674	00503	Other
G141134_k105_52711_6	30.7	52.1152	00503	Other
G104892_k105_58842_12	32.8	38.9739	00503	Other
G139966_k105_57389_11	29.5	52.5653	00503	Other
G104980_k105_41291_16	32.6	38.9739	00503	Other
ERR2017577_k103_106258_41	25.6	68.5869	00503	Other
ERR2017728_k103_62094_12	26.2	84.0684	00503	Other
ERR2017700_k103_12052_5	22.9	105.311	00503	Other
G140946_k105_30549_1	26.3	70.8371	00503	Other
G140162_k105_19986_3	28.5	66.0666	00503	Other
MSM79H7C_R_k105_32656_1	33.8	37.8038	00503	Other
ERR2017519_k103_38521_1	33.8	40.234	00503	Other
HSM6XRRD_R_k105_21433_2	25	87.2187	00503	Other
ERR2017578_k103_45142_9	32	45.8146	00503	Other
MSM6J2RG_P_R_k105_15606_9	23.8	104.14	00503	Other
G140953_k105_113963_39	30.4	44.6445	00503	Other
G139981_k105_57072_4	24.1	91.3591	00503	Other
ERR2017640_k103_21609_16	30.4	38.4338	00503	Other
G140101_k105_26114_10	33.2	38.7939	00503	Other
HSM5MD8A_P_R_k105_52780_2	26.6	57.1557	00503	Other
ERR2017725_k103_41166_14	24.4	105.131	00503	Other
G104888_k105_37131_6	29.9	45.4545	00503	Other
G88877_k105_8394_1	31.8	40.144	00503	Other
G141021_k105_7766_11	35	36.5437	00503	Other
G139966_k105_70271_1	24.9	87.3087	00503	Other
G105095_k105_83815_4	33	40.054	00503	Other
G72704_k105_24589_170	32	42.4842	00503	Other
G140964_k105_37636_2	30.5	38.3438	00503	Other
G105095_k105_49141_3	29.6	47.7048	00503	Other
ERR2017548_k103_28398_9	26.2	84.9685	00503	Other
G141073_k105_16582_3	23.7	100.81	00503	Other
ERR2017507_k79_51682_4	29.1	50.7651	00503	Other
MSM9VZL7_R_k105_12527_4	29.6	47.4347	00503	Other
CSM79HGV_P_R_k105_1102_1	24.2	80.9181	00503	Other
G141131_k105_10252_7	31.2	39.514	00503	Other
ERR2017536_k103_17339_36	39.5	27.3627	00503	Other
ERR2017674_k103_4315_8	25.9	70.8371	00503	Other
ERR2017644_k103_26970_60	31.6	37.0837	00503	Other
ERR2017577_k103_53198_15	25.5	99.73	00503	Other
MSM5LLE3_P_R_k105_27554_3	34.7	38.7039	00503	Other
G140915_k105_10707_1	27.6	59.3159	00503	Other
G140977_k105_31689_1	31.8	45.5446	00503	Other
HSMA33M8_R_k105_1909_3	28.3	50.8551	00503	Other
ERR2017644_k103_26970_16	28.5	53.1053	00503	Other
ERR2017468_k103_1056_1	39.1	29.4329	00503	Other
ERR2017455_k93_19156_7	24	94.7795	00503	Other
ERR2017535_k103_23354_30	32.2	44.4644	00503	Other
G72705_k105_25376_4	24.5	90.189	00503	Other
ERR2017530_k103_44276_22	29.5	45.7246	00503	Other
G89107_k105_1197_6	32.1	42.3942	00503	Other
PSM7J15M_R_k105_5812_2	29.6	50.225	00503	Other
G88877_k105_17365_7	32.1	38.9739	00503	Other
G140093_k105_63485_2	27.4	65.2565	00503	Other
ERR2017455_k93_24707_7	26.9	65.7966	00503	Other
ERR2017591_k103_29665_2	30.7	49.865	00503	Other
ERR2017565_k103_9151_60	29.3	49.505	00503	Other
G72705_k105_15209_4	31.1	41.1341	00503	Other
ERR2017697_k103_19248_2	30	45.3645	00503	Other
ERR2017479_k79_27428_2	22.4	94.9595	00503	Other
G141126_k105_90240_2	32.8	39.514	00503	Other
G89196_k105_30031_1	31.4	46.9847	00503	Other
G140946_k105_2653_3	23.9	107.381	00503	Other
G140985_k105_56466_21	29	50.045	00503	Other
ERR2017484_k79_3023_11	30.1	52.9253	00503	Other
CSMAG78W_R_k105_31769_3	32.1	42.1242	00503	Other
G140093_k105_59367_6	29.6	44.7345	00503	Other
ERR2017473_k79_114659_3	31.8	42.1242	00503	Other
G104871_k105_99828_2	28.1	53.1053	00503	Other
ERR2017518_k103_26092_5	29.4	50.135	00503	Other
G104915_k105_26374_3	26.7	51.8452	00503	Other
[truncated: 10,830 more rows]

## Sheet: Ext 11b
	Species	Sample_ID	Relative Abundance	Cohort
	P. clara	G35128	0.530311	PRISM
	MSP 0410	G36371	0.902264	PRISM
	P. clara	G36371	0.0716546	PRISM
	P. clara	G48790	0.222723	PRISM
	P. clara	G48791	0.9212	PRISM
	P. clara	G48808	0.589223	PRISM
	P. clara	G48815	0.407201	PRISM
	P. clara	G48838	0.739848	PRISM
	P. clara	G72705	0.16585	PRISM
	P. clara	G72710	0.151124	PRISM
	P. clara	G72726	0.215195	PRISM
	P. clara	G72727	0.602177	PRISM
	MSP 0435	G72732	0.384978	PRISM
	P. clara	CSM5MCTZ_P_R	3.7209	HMP2
	P. clara	CSM5MCUG_P_R	2.83447	HMP2
	P. clara	CSM5MCUK_P_R	3.37296	HMP2
	P. clara	CSM5MCUO_R	1.60583	HMP2
	P. clara	CSM5MCX3_R	1.64992	HMP2
	P. xylaniphila	CSM5MCYM_P_R	0.0180572	HMP2
	P. xylaniphila	CSM5MCYO_P_R	0.0463416	HMP2
	P. clara	CSM5MCYO_P_R	0.173526	HMP2
	P. xylaniphila	CSM67U9H_P_R	0.994704	HMP2
	P. clara	CSM67U9H_P_R	0.598648	HMP2
	P. xylaniphila	CSM67U9H_R	0.855226	HMP2
	P. clara	CSM67U9H_R	0.420274	HMP2
	P. clara	CSM67UFV_R	2.71225	HMP2
	P. clara	CSM67UFZ_R	2.54749	HMP2
	P. clara	CSM67UG8_R	2.52831	HMP2
	P. xylaniphila	CSM79HGF_P_R	1.35364	HMP2
	P. clara	CSM79HGF_P_R	0.844884	HMP2
	P. xylaniphila	CSM79HGF_R	1.52676	HMP2
	P. clara	CSM79HGF_R	0.890815	HMP2
	P. xylaniphila	CSM79HGN_P_R	0.750709	HMP2
	P. clara	CSM79HGN_P_R	0.474991	HMP2
	P. xylaniphila	CSM79HGV_P_R	0.0433969	HMP2
	P. rara	CSM79HM9_P_R	0.0142576	HMP2
	P. xylaniphila	CSM79HM9_P_R	0.213703	HMP2
	P. clara	CSM79HM9_P_R	0.0998511	HMP2
	P. clara	CSM79HMN_R	1.78244	HMP2
	P. clara	CSM79HMP_R	0.849086	HMP2
	P. clara	CSM79HMT_R	2.69851	HMP2
	P. xylaniphila	CSM79HPK_R	0.124757	HMP2
	P. xylaniphila	CSM79HPS_R	0.788908	HMP2
	P. clara	CSM79HPS_R	0.469222	HMP2
	P. xylaniphila	CSM7KONW_P_R	0.424884	HMP2
	P. clara	CSM7KONW_P_R	0.070449	HMP2
	P. clara	ESM5MEB7_R	0.00735375	HMP2
	P. clara	ESM718T9_R	0.0638453	HMP2
	P. clara	ESM718TF_R	0.226424	HMP2
	P. clara	ESM718UH_R	1.39039	HMP2
	P. clara	ESM718V8_R	0.111518	HMP2
	P. xylaniphila	ESM7F5AE_P_R	0.455412	HMP2
	P. clara	ESM7F5AE_P_R	0.387992	HMP2
	P. clara	ESM7F5AK_R	1.63489	HMP2
	P. clara	ESM7F5AM_R	3.75314	HMP2
	P. clara	ESM7F5CB_R	1.9052	HMP2
	P. clara	ESM7F5CD_R	2.26601	HMP2
	P. clara	ESM7F5CF_R	3.78416	HMP2
	P. clara	ESM9IEP1_R	0.0781268	HMP2
	P. clara	HSM5MD8A_P_R	0.13283	HMP2
	P. clara	HSM67VDR_P_R	14.7157	HMP2
	P. clara	HSM6XRQ8_R	0.514257	HMP2
	P. clara	HSM6XRUL_R	3.94423	HMP2
	P. clara	HSM6XRUN_R	19.7851	HMP2
	P. clara	HSM6XRUR_R	0.778693	HMP2
	P. rara	HSM7CYWS_P_R	0.207454	HMP2
	P. xylaniphila	HSM7CYWS_P_R	0.0447636	HMP2
	P. clara	HSM7CYWS_P_R	0.869437	HMP2
	P. clara	HSM7CYY9_R	0.123611	HMP2
	P. clara	HSM7CZ18_R	1.56665	HMP2
	P. clara	HSM7CZ1A_R	1.83415	HMP2
	P. clara	HSM7CZ1C_R	0.132536	HMP2
	P. clara	HSM7CZ1E_R	0.161592	HMP2
	P. clara	HSM7CZ1G_R	0.35185	HMP2
	P. clara	HSM7CZ1Z_R	0.0570684	HMP2
	P. clara	HSM7J4HA_R	0.786136	HMP2
	P. clara	HSM7J4HC_R	0.83767	HMP2
	P. clara	HSM7J4HE_R	0.538089	HMP2
	P. clara	HSM7J4HG_R	2.55443	HMP2
	P. clara	HSM7J4HI_R	0.615452	HMP2
	P. clara	HSM7J4HK_R	5.9292	HMP2
	P. clara	HSM7J4IC_R	4.9314	HMP2
	P. clara	HSM7J4KC_R	0.260637	HMP2
	P. clara	HSM7J4KG_R	0.573706	HMP2
	P. clara	HSM7J4KI_R	2.48988	HMP2
	P. clara	HSM7J4KK_R	0.836846	HMP2
	P. clara	HSM7J4KM_R	0.280747	HMP2
	P. clara	HSM7J4MS_R	4.70755	HMP2
	P. clara	HSM7J4MW_R	1.45564	HMP2
	P. clara	HSM7J4OZ_R	4.60468	HMP2
	P. clara	HSM7J4P2_R	5.42315	HMP2
	P. clara	HSM7J4Q1_R	1.77042	HMP2
	P. clara	HSM7J4Q3_P_R	4.54032	HMP2
	P. clara	HSM7J4Q7_R	1.45373	HMP2
	P. clara	HSM7J4Q9_R	3.94243	HMP2
	P. rara	HSMA33IA_R	35.1764	HMP2
	P. rara	HSMA33IC_R	28.2086	HMP2
	P. clara	HSMA33J3_R	3.74197	HMP2
	P. clara	HSMA33J5_R	0.148294	HMP2
	P. clara	HSMA33J7_R	0.588108	HMP2
	P. clara	HSMA33J9_R	0.26065	HMP2
	P. clara	HSMA33JN_R	2.86251	HMP2
	P. clara	HSMA33JP_R	1.06139	HMP2
	P. clara	HSMA33JR_R	2.65169	HMP2
	P. rara	HSMA33LH_R	49.7304	HMP2
	P. rara	HSMA33LH_TR_R	36.326	HMP2
	P. rara	HSMA33LJ_R	39.942	HMP2
	P. clara	HSMA33MS_R	1.08401	HMP2
	P. clara	HSMA33MV_R	2.2648	HMP2
	P. clara	HSMA33MZ_R	0.0638297	HMP2
	P. rara	HSMA33NW_R	39.7762	HMP2
	P. clara	HSMA33NY_R	1.47766	HMP2
	P. rara	HSMA33P2_P_R	48.2661	HMP2
	P. rara	HSMA33P6_R	36.5253	HMP2
	P. clara	HSMA33QM_R	0.383334	HMP2
	P. clara	HSMA33QO_R	0.89222	HMP2
	P. clara	HSMA33RF_R	0.469811	HMP2
	P. rara	HSMA33RT_R	43.2863	HMP2
	P. rara	HSMA33RX_R	28.6484	HMP2
	P. rara	HSMA33RX_TR_R	27.3734	HMP2
	P. clara	HSMA33SE_R	0.469809	HMP2
	P. clara	HSMA33SG_R	0.931414	HMP2
	P. clara	HSMA33SI_R	0.203934	HMP2
	P. clara	MSM5LLFG_P_R	11.9014	HMP2
	P. clara	MSM5LLGN_P_R	11.7985	HMP2
	P. clara	MSM5LLGR_P_R	0.548869	HMP2
	P. clara	MSM5LLIM_P_R	0.238912	HMP2
	P. clara	MSM6J2IE_R	10.7764	HMP2
	P. clara	MSM6J2IG_R	4.22611	HMP2
	P. clara	MSM6J2II_R	2.09292	HMP2
	P. clara	MSM6J2IK_R	6.26814	HMP2
	P. clara	MSM6J2IM_R	2.13064	HMP2
	P. clara	MSM6J2IO_R	2.29229	HMP2
	P. clara	MSM6J2LW_R	1.1953	HMP2
	P. clara	MSM6J2LY_R	3.24663	HMP2
	P. clara	MSM6J2M3_P_R	1.20897	HMP2
	P. clara	MSM6J2M3_R	1.32721	HMP2
	P. clara	MSM6J2Q1_R	4.96741	HMP2
	P. clara	MSM6J2Q3_R	1.46212	HMP2
	P. clara	MSM6J2Q5_R	12.2683	HMP2
	P. clara	MSM6J2Q7_R	2.83176	HMP2
	P. clara	MSM6J2Q9_R	10.4103	HMP2
	P. clara	MSM6J2QB_R	9.15421	HMP2
	P. clara	MSM6J2QD_R	4.45479	HMP2
	P. clara	MSM79H5E_R	0.374762	HMP2
	P. clara	MSM79H5G_R	0.685749	HMP2
	P. clara	MSM79H5K_R	0.437739	HMP2
	P. clara	MSM79H5M_R	1.09096	HMP2
	P. clara	MSM79H63_R	11.5961	HMP2
	P. clara	MSM79H65_R	2.95495	HMP2
	P. clara	MSM79H67_R	18.8423	HMP2
	P. clara	MSM79H69_R	6.52559	HMP2
	P. clara	MSM79H6B_R	7.35243	HMP2
	P. clara	MSM79H6Y_R	1.14455	HMP2
	P. rara	MSM79H8J_P_R	0.0867508	HMP2
	P. clara	MSM79H9M_R	0.502462	HMP2
	P. clara	MSM79H9Q_R	1.09467	HMP2
	P. clara	MSM79H9U_P_R	0.15191	HMP2
	P. clara	MSM79H9W_R	1.82115	HMP2
	P. clara	MSM79HAL_R	0.319788	HMP2
	P. clara	MSM79HBB_R	1.0789	HMP2
	P. clara	MSM79HBL_R	2.05668	HMP2
	P. rara	MSM79HD6_P_R	0.111328	HMP2
	P. clara	MSM79HF7_R	0.0891866	HMP2
	P. clara	MSM79HFW_R	3.63506	HMP2
	P. clara	MSM79HFY_R	3.23122	HMP2
	P. clara	MSM9VZGO_R	0.724171	HMP2
	P. clara	MSM9VZGU_R	0.380408	HMP2
	P. clara	MSM9VZHB_R	0.0871989	HMP2
	P. clara	MSM9VZHF_R	0.406395	HMP2
	MSP 0288	MSM9VZJF_P_R	0.190168	HMP2
	MSP 0410	MSM9VZJF_P_R	0.313286	HMP2
	P. clara	MSM9VZJF_P_R	0.311656	HMP2
	P. clara	MSM9VZLT_R	0.266211	HMP2
	P. clara	MSM9VZLV_R	0.0505816	HMP2
	P. clara	MSMA267V_R	2.07801	HMP2
	P. clara	MSMA267X_R	1.58804	HMP2
	P. clara	MSMA2684_R	0.778474	HMP2
	P. clara	MSMA26EZ_R	1.52332	HMP2
	P. clara	MSMAPC5Z_R	0.476354	HMP2
	P. clara	MSMAPC64_R	1.86857	HMP2
	P. clara	MSMAPC66_R	2.06953	HMP2
	P. clara	MSMB4LYH_R	0.439294	HMP2
	P. clara	PSM6XBRK_P_R	1.02225	HMP2
	P. clara	PSM6XBRK_R	0.985224	HMP2
	P. clara	PSM6XBRK_TR_R	0.940442	HMP2
	P. clara	PSM6XBS2_P_R	1.64381	HMP2
	P. clara	PSM6XBS4_P_R	1.40221	HMP2
	P. clara	PSM6XBS4_R	1.40702	HMP2
	P. clara	PSM6XBS8_R	1.22669	HMP2
	P. clara	PSM6XBSA_R	0.813795	HMP2
	P. clara	PSM6XBSC_P_R	5.28097	HMP2
	P. clara	PSM6XBTF_P_R	0.94593	HMP2
	P. clara	PSM6XBTH_P_R	0.511584	HMP2
	P. clara	PSM6XBTL_R	3.55777	HMP2
	P. clara	PSM6XBTN_P_R	1.84474	HMP2
	P. clara	PSM6XBTP_R	1.73088	HMP2
	P. clara	PSM6XBW1_P_R	0.5449	HMP2
	P. clara	PSM7J16U_R	0.823947	HMP2
	P. clara	PSM7J16W_R	0.398349	HMP2
	P. clara	PSM7J16Y_R	1.87902	HMP2
	P. clara	PSM7J171_R	0.831939	HMP2
	P. clara	PSM7J173_R	1.38129	HMP2
	P. clara	PSM7J19N_R	0.484167	HMP2
	P. clara	PSM7J19P_R	0.740937	HMP2
	P. clara	PSM7J19R_R	0.400223	HMP2
	P. clara	PSM7J19T_R	0.661255	HMP2
	P. xylaniphila	PSM7J1B3_P_R	0.124281	HMP2
	P. clara	PSM7J1B3_P_R	0.109905	HMP2
	P. clara	PSM7J1CK_P_R	1.86283	HMP2
	P. rara	PSMA2651_P_R	0.138199	HMP2
	P. timonensis	G139953	4.19727	FHS
	P. clara	G139953	0.167007	FHS
	P. clara	G139954	1.40689	FHS
	P. clara	G139957	0.344458	FHS
	P. clara	G139959	0.102833	FHS
	P. clara	G139975	2.40745	FHS
	P. clara	G139985	1.38378	FHS
	P. clara	G139987	1.49745	FHS
	P. clara	G139993	0.740097	FHS
	MSP 0410	G140000	5.6849	FHS
	P. clara	G140000	0.252926	FHS
	P. timonensis	G140010	1.37585	FHS
	P. clara	G140010	0.374405	FHS
	P. clara	G140013	0.87068	FHS
	P. clara	G140016	1.27473	FHS
	P. xylaniphila	G140018	7.44525	FHS
	P. clara	G140018	5.37863	FHS
	P. clara	G140019	5.2472	FHS
	P. clara	G140027	4.02549	FHS
	P. clara	G140035	0.839656	FHS
	P. clara	G140041	0.365774	FHS
	P. clara	G140045	0.233465	FHS
	P. clara	G140048	1.24853	FHS
	P. clara	G140049	0.33882	FHS
	P. clara	G140053	3.12765	FHS
	P. clara	G140058	1.41814	FHS
	P. clara	G140062	0.798687	FHS
	P. clara	G140064	0.44425	FHS
	P. clara	G140065	3.26536	FHS
	P. clara	G140066	0.656551	FHS
	P. clara	G140067	0.853682	FHS
	P. clara	G140068	0.154356	FHS
	P. clara	G140073	1.08929	FHS
	P. clara	G140085	0.320538	FHS
	P. clara	G140088	0.407146	FHS
	P. clara	G140095	3.7934	FHS
	P. clara	G140096	0.961663	FHS
	P. rara	G140097	16.5544	FHS
	P. clara	G140101	1.4399	FHS
	P. clara	G140102	2.02329	FHS
	P. clara	G140108	1.33467	FHS
	P. clara	G140112	0.876452	FHS
	P. xylaniphila	G140116	1.16518	FHS
	P. clara	G140116	0.99248	FHS
	P. clara	G140120	0.0590476	FHS
	P. clara	G140122	2.53657	FHS
	P. rara	G140129	9.02281	FHS
	P. clara	G140129	0.209429	FHS
	P. clara	G140135	1.03538	FHS
	P. clara	G140141	0.376879	FHS
	P. xylaniphila	G140157	0.288651	FHS
	MSP 0288	G140157	4.49768	FHS
	P. clara	G140157	0.181918	FHS
	P. clara	G140163	0.459667	FHS
	P. clara	G140172	0.819234	FHS
	P. clara	G140174	0.310947	FHS
	P. clara	G140176	0.949057	FHS
	P. clara	G140178	1.10841	FHS
	MSP 0435	G140180	5.65419	FHS
	P. clara	G140180	0.269643	FHS
	P. rara	G140181	5.48252	FHS
	MSP 0435	G140181	0.0925231	FHS
	P. clara	G140181	0.357467	FHS
	P. clara	G140182	1.25889	FHS
	P. clara	G140195	2.14767	FHS
	P. clara	G140198	2.28807	FHS
	P. rara	G140753	6.19974	FHS
	P. clara	G140753	0.796222	FHS
	P. clara	G140755	0.392706	FHS
	P. clara	G140762	0.741225	FHS
	P. clara	G140768	0.434488	FHS
	P. clara	G140769	2.23237	FHS
	P. clara	G140784	0.774496	FHS
	P. clara	G140785	0.528022	FHS
	P. clara	G140794	0.79984	FHS
	P. timonensis	G140795	4.80192	FHS
	P. clara	G140795	0.853372	FHS
	P. clara	G140801	1.95086	FHS
	P. clara	G140802	2.02908	FHS
	P. clara	G140805	0.479832	FHS
	P. clara	G140810	0.759775	FHS
	P. clara	G140811	0.321994	FHS
	P. clara	G140813	0.106242	FHS
	P. clara	G140817	1.35003	FHS
	P. clara	G140821	0.772497	FHS
	P. timonensis	G140823	5.53554	FHS
	MSP 0288	G140823	6.18787	FHS
	P. clara	G140823	0.0894506	FHS
	P. clara	G140824	0.671452	FHS
	P. clara	G140825	3.08173	FHS
	P. clara	G140828	3.78592	FHS
	P. rara	G140832	6.48318	FHS
	P. clara	G140832	1.02604	FHS
	P. clara	G140841	1.66982	FHS
	P. clara	G140842	0.0490926	FHS
	P. clara	G140847	4.96687	FHS
	P. rara	G140848	15.7859	FHS
	P. clara	G140850	0.487874	FHS
	P. clara	G140852	0.595651	FHS
	P. clara	G140855	0.545064	FHS
	MSP 0335	G140856	7.61877	FHS
	P. clara	G140856	1.41379	FHS
	P. clara	G140859	1.50763	FHS
	P. clara	G140861	1.52593	FHS
	MSP 0288	G140875	1.25199	FHS
	MSP 0435	G140875	2.65416	FHS
	P. clara	G140875	0.201345	FHS
	P. clara	G140877	5.30628	FHS
	P. clara	G140878	1.12096	FHS
	P. clara	G140880	26.1724	FHS
	P. clara	G140885	0.237599	FHS
	P. clara	G140886	0.545798	FHS
	P. clara	G140893	0.829712	FHS
	P. clara	G140899	0.969815	FHS
	P. clara	G140901	13.9311	FHS
	MSP 0335	G140905	0.0525394	FHS
	P. clara	G140905	0.398368	FHS
	P. clara	G140907	1.46785	FHS
	P. clara	G140909	0.795781	FHS
	P. xylaniphila	G140912	8.29122	FHS
	P. clara	G140912	3.36412	FHS
	MSP 0288	G140914	4.74617	FHS
	MSP 0410	G140914	6.4897	FHS
	P. clara	G140918	1.45362	FHS
	P. rara	G140922	13.2637	FHS
	P. clara	G140924	1.13548	FHS
	P. clara	G140929	0.9467	FHS
	P. clara	G140930	0.898263	FHS
	P. clara	G140933	0.220672	FHS
	P. clara	G140938	0.316529	FHS
	P. rara	G140946	9.50203	FHS
	MSP 0335	G140946	3.02514	FHS
	P. clara	G140946	0.647861	FHS
	P. clara	G140957	1.16139	FHS
	P. clara	G140959	0.455604	FHS
	P. clara	G140961	2.04634	FHS
	P. clara	G140969	0.33934	FHS
	P. clara	G140971	1.97302	FHS
	P. clara	G140974	6.79214	FHS
	P. clara	G140977	0.570062	FHS
	P. clara	G140984	3.96449	FHS
	P. clara	G140986	0.352366	FHS
	P. clara	G140995	0.319798	FHS
	P. clara	G140999	11.8903	FHS
	P. clara	G141004	1.16554	FHS
	P. clara	G141007	0.737707	FHS
	P. clara	G141009	0.966978	FHS
	P. clara	G141016	0.903405	FHS
	P. clara	G141030	0.460947	FHS
	P. clara	G141034	0.766035	FHS
	P. clara	G141035	1.07543	FHS
	P. rara	G141050	10.5237	FHS
	P. clara	G141050	0.647881	FHS
	P. clara	G141060	7.46137	FHS
	P. clara	G141067	2.48222	FHS
	P. clara	G141075	0.79714	FHS
	P. clara	G141084	1.48193	FHS
	P. clara	G141086	1.23304	FHS
	P. clara	G141087	0.963453	FHS
	P. clara	G141092	0.90171	FHS
	P. clara	G141095	2.28702	FHS
	P. xylaniphila	G141097	0.486508	FHS
	P. clara	G141097	0.314634	FHS
	P. xylaniphila	G141098	1.37417	FHS
	P. clara	G141098	0.499012	FHS
	P. rara	G141100	14.3768	FHS
	P. rara	G141102	0.407427	FHS
	P. clara	G141106	2.9099	FHS
	P. clara	G141112	0.204828	FHS
	P. clara	G141113	1.17349	FHS
	P. clara	G141117	0.0594622	FHS
	P. clara	G141118	1.70319	FHS
	P. timonensis	G141120	8.80953	FHS
	P. clara	G141120	0.27792	FHS
	P. clara	G141126	2.06755	FHS
	P. clara	G141133	1.95096	FHS
	P. clara	G141139	0.423421	FHS
	P. clara	G141818	0.0983111	FHS
	P. clara	G141819	0.337497	FHS
	P. clara	G88690	1.49704	500FG
	P. clara	G88691	0.34174	500FG
	P. clara	G88693	0.15849	500FG
	P. clara	G88704	0.186287	500FG
	P. timonensis	G88710	0.247051	500FG
	P. clara	G88712	0.611463	500FG
	P. clara	G88716	0.131971	500FG
	P. clara	G88718	0.0976575	500FG
	P. clara	G88728	0.458647	500FG
	P. clara	G88729	1.52358	500FG
	P. clara	G88732	1.21549	500FG
	P. clara	G88733	0.254477	500FG
	P. clara	G88734	0.500639	500FG
	P. clara	G88735	0.930657	500FG
	P. clara	G88745	0.192986	500FG
	P. clara	G88746	0.175228	500FG
	P. clara	G88751	0.149926	500FG
	MSP 0335	G88757	3.92279	500FG
	P. clara	G88757	0.334937	500FG
	P. clara	G88761	0.656672	500FG
	P. clara	G88762	2.35687	500FG
	P. clara	G88767	0.881159	500FG
	P. clara	G88768	1.71418	500FG
	P. clara	G88770	0.451545	500FG
	P. clara	G88771	0.276935	500FG
	MSP 0435	G88772	4.40106	500FG
	P. clara	G88772	0.362738	500FG
	P. clara	G88773	0.813899	500FG
	P. clara	G88776	0.302692	500FG
	P. rara	G88778	3.9627	500FG
	P. clara	G88778	0.109419	500FG
	P. clara	G88781	0.479638	500FG
	P. clara	G88782	0.335262	500FG
	P. clara	G88784	0.618245	500FG
	P. clara	G88785	0.214191	500FG
	P. clara	G88790	0.222908	500FG
	P. clara	G88792	0.900184	500FG
	P. clara	G88794	0.213233	500FG
	P. clara	G88795	0.510968	500FG
	P. clara	G88796	0.0711935	500FG
	P. clara	G88797	0.509682	500FG
	P. rara	G88798	0.312594	500FG
	P. clara	G88798	0.388879	500FG
	P. clara	G88802	1.01219	500FG
	P. clara	G88809	0.922722	500FG
	P. clara	G88813	0.47014	500FG
	P. clara	G88814	0.110847	500FG
	P. clara	G88815	0.0802666	500FG
	P. clara	G88820	0.321748	500FG
	MSP 0410	G88821	2.88246	500FG
	P. clara	G88821	0.167041	500FG
	P. clara	G88822	0.0664402	500FG
	P. clara	G88826	0.632173	500FG
	P. clara	G88830	0.205208	500FG
	P. clara	G88835	0.294598	500FG
	P. clara	G88836	0.562675	500FG
	P. clara	G88838	0.802744	500FG
	P. clara	G88840	0.708812	500FG
	P. clara	G88842	2.11246	500FG
	P. clara	G88847	0.295771	500FG
	P. clara	G88848	0.432266	500FG
	P. clara	G88850	0.247661	500FG
	P. clara	G88853	0.587794	500FG
	P. clara	G88854	0.390772	500FG
	P. clara	G88858	0.26331	500FG
	P. timonensis	G88861	1.00183	500FG
	P. clara	G88861	0.0504828	500FG
	P. clara	G88862	0.783262	500FG
	P. clara	G88866	0.508221	500FG
	P. clara	G88869	1.01566	500FG
	P. clara	G88870	0.206902	500FG
	P. clara	G88871	0.155869	500FG
	P. rara	G88872	1.40907	500FG
	P. clara	G88872	0.334392	500FG
	P. clara	G88874	0.322602	500FG
	P. xylaniphila	G88876	1.11162	500FG
	P. clara	G88876	0.652834	500FG
	P. timonensis	G88877	1.72309	500FG
	P. clara	G88879	0.698411	500FG
	P. clara	G88880	0.165637	500FG
	P. clara	G88881	0.261822	500FG
	P. clara	G88884	0.516571	500FG
	P. clara	G88886	0.874974	500FG
	P. clara	G88893	0.610772	500FG
	P. clara	G88894	0.130057	500FG
	P. clara	G88898	0.195795	500FG
	P. clara	G88899	0.462292	500FG
	P. clara	G88900	0.903375	500FG
	P. clara	G88912	0.275108	500FG
	P. clara	G88913	0.258196	500FG
	P. timonensis	G88914	1.36681	500FG
	P. clara	G88915	0.0375116	500FG
	P. clara	G88916	0.513507	500FG
	P. clara	G88919	0.19381	500FG
	P. timonensis	G88920	3.08374	500FG
	P. clara	G88920	2.63303	500FG
	P. clara	G88921	0.516573	500FG
	P. clara	G88925	0.157055	500FG
	P. clara	G88932	0.316416	500FG
	P. clara	G88934	0.0424345	500FG
	P. clara	G88935	0.233657	500FG
	P. clara	G88938	0.160552	500FG
	P. xylaniphila	G88939	0.315522	500FG
	P. clara	G88939	0.136417	500FG
	P. clara	G88940	0.23864	500FG
	P. clara	G88943	0.238913	500FG
	P. rara	G88944	6.31279	500FG
	P. clara	G88944	0.126486	500FG
	P. clara	G88948	0.389731	500FG
	P. timonensis	G88949	1.55634	500FG
	P. clara	G88949	0.202019	500FG
	P. clara	G88950	0.104455	500FG
	P. clara	G88955	0.132379	500FG
	P. clara	G88958	0.891465	500FG
	P. clara	G88960	0.259335	500FG
	P. clara	G88962	0.0342136	500FG
	P. clara	G88965	0.480179	500FG
	P. clara	G88966	0.27102	500FG
	P. clara	G88971	0.0819691	500FG
	P. clara	G88972	0.244727	500FG
	P. clara	G88973	0.456346	500FG
	P. clara	G88975	0.418749	500FG
	P. clara	G88979	0.358189	500FG
	P. clara	G88981	0.133975	500FG
	P. clara	G88984	0.893354	500FG
	P. clara	G88985	0.0948568	500FG
	P. clara	G88986	0.365739	500FG
	P. clara	G88987	0.856525	500FG
	P. clara	G88990	0.275092	500FG
	P. clara	G88992	0.328237	500FG
	P. clara	G88994	1.72569	500FG
	P. clara	G88997	0.277737	500FG
	P. clara	G88998	0.29166	500FG
	P. rara	G89002	1.96388	500FG
	P. clara	G89002	0.247645	500FG
	MSP 0288	G89006	0.0985645	500FG
	P. clara	G89013	0.979121	500FG
	P. clara	G89014	0.425631	500FG
	P. clara	G89017	0.232009	500FG
	P. clara	G89019	0.293032	500FG
	P. timonensis	G89020	3.98859	500FG
	P. clara	G89022	0.543405	500FG
	P. clara	G89024	0.157523	500FG
	P. clara	G89025	0.148669	500FG
	P. clara	G89026	1.32667	500FG
	P. timonensis	G89027	2.55745	500FG
	MSP 0288	G89027	2.35731	500FG
	P. clara	G89027	0.18367	500FG
	P. clara	G89029	1.54709	500FG
	P. rara	G89030	0.776022	500FG
	P. clara	G89030	0.199565	500FG
	P. clara	G89034	0.107643	500FG
	P. clara	G89040	0.139037	500FG
	P. clara	G89043	0.0730994	500FG
	P. rara	G89046	1.38985	500FG
	P. clara	G89046	0.114826	500FG
	P. clara	G89048	0.124175	500FG
	P. clara	G89051	0.319184	500FG
	P. rara	G89056	2.71002	500FG
	P. clara	G89056	0.597617	500FG
	P. rara	G89057	0.438423	500FG
	P. clara	G89057	2.49674	500FG
	P. clara	G89061	0.246008	500FG
	MSP 0410	G89065	0.342462	500FG
	P. clara	G89065	0.538246	500FG
	P. clara	G89068	0.699952	500FG
	P. rara	G89069	0.97094	500FG
	P. clara	G89070	0.888612	500FG
	P. clara	G89072	0.620736	500FG
	P. clara	G89074	1.87926	500FG
	P. clara	G89078	0.382585	500FG
	P. clara	G89082	0.349979	500FG
	P. clara	G89085	0.118339	500FG
	P. clara	G89091	0.666315	500FG
	P. clara	G89094	0.196877	500FG
	P. clara	G89095	0.72287	500FG
	P. timonensis	G89096	0.20903	500FG
	P. clara	G89097	0.132024	500FG
	P. clara	G89098	0.236093	500FG
	P. clara	G89100	0.27787	500FG
	P. clara	G89103	0.21606	500FG
	P. clara	G89106	0.261801	500FG
	P. clara	G89107	0.119665	500FG
	P. rara	G89108	10.3062	500FG
	P. clara	G89108	0.355982	500FG
	P. clara	G89111	0.398818	500FG
	P. clara	G89119	0.0843078	500FG
	P. clara	G89120	0.457898	500FG
	P. clara	G89122	0.690297	500FG
	P. clara	G89124	0.115146	500FG
	P. clara	G89125	0.51538	500FG
	P. clara	G89131	0.166045	500FG
	P. clara	G89133	0.039832	500FG
	P. clara	G89136	0.321654	500FG
	P. clara	G89141	0.70346	500FG
	P. clara	G89144	0.214395	500FG
	P. clara	G89145	0.276765	500FG
	P. clara	G89146	0.492409	500FG
	P. clara	G89147	0.485929	500FG
	P. clara	G89148	0.105067	500FG
	P. clara	G89151	0.166291	500FG
	P. clara	G89152	0.166257	500FG
	P. clara	G89156	0.770787	500FG
	P. clara	G89158	0.268434	500FG
	P. clara	G89162	0.590153	500FG
	P. clara	G89163	0.28589	500FG
	P. clara	G89164	0.170282	500FG
	P. xylaniphila	G89165	0.93189	500FG
	P. clara	G89165	0.508949	500FG
	P. clara	G89174	0.128959	500FG
	P. clara	G89175	1.88444	500FG
	P. rara	G89177	0.52483	500FG
	MSP 0303	G89177	0.0710608	500FG
	MSP 0335	G89177	0.680321	500FG
	P. clara	G89180	0.547255	500FG
	P. clara	G89186	1.63924	500FG
	P. clara	G89196	0.349433	500FG
	P. clara	G89197	0.158821	500FG
	P. clara	G89198	0.252997	500FG
	MSP 0288	G89199	1.60067	500FG
	P. clara	G89200	0.321509	500FG
	P. clara	G89250	0.461178	500FG
	P. clara	G89251	0.238388	500FG
	P. clara	G89253	0.306898	500FG
	P. clara	G89256	0.511332	500FG
	P. xylaniphila	G89259	1.57006	500FG
	P. clara	G89259	1.08987	500FG
	P. rara	G89260	0.641491	500FG
	P. clara	G89261	0.161258	500FG
	P. clara	G89266	0.158879	500FG
	P. xylaniphila	G89267	0.595787	500FG
	P. clara	G89267	0.304562	500FG
	P. rara	G89268	5.16973	500FG
	P. clara	G89268	0.733479	500FG
	P. clara	G89272	0.242289	500FG
	P. clara	G89273	1.54065	500FG
	P. clara	G89276	0.487407	500FG
	P. clara	G90575	0.387522	500FG
	P. clara	G104819	0.11513	CVON
	P. clara	G104820	0.313534	CVON
	P. clara	G104822	0.285864	CVON
	MSP 0410	G104823	9.37164	CVON
	P. clara	G104823	0.503003	CVON
	MSP 0288	G104825	0.121182	CVON
	P. clara	G104825	0.51365	CVON
	P. clara	G104826	0.286093	CVON
	P. timonensis	G104827	3.4502	CVON
	P. clara	G104829	0.882125	CVON
	P. clara	G104830	0.525098	CVON
	P. xylaniphila	G104834	0.425508	CVON
	P. clara	G104834	0.25716	CVON
	P. clara	G104835	0.234292	CVON
	MSP 0435	G104836	0.638783	CVON
	P. clara	G104836	0.284622	CVON
	P. clara	G104838	0.819425	CVON
	P. clara	G104839	0.320594	CVON
	P. rara	G104842	14.6195	CVON
	P. clara	G104843	0.415186	CVON
	P. rara	G104845	2.75162	CVON
	P. clara	G104845	0.247479	CVON
	P. clara	G104846	0.397972	CVON
	MSP 0410	G104849	6.62336	CVON
	P. clara	G104852	0.212584	CVON
	P. clara	G104853	0.82414	CVON
	P. clara	G104854	0.129133	CVON
	P. clara	G104855	0.346711	CVON
	P. clara	G104856	0.0677012	CVON
	P. clara	G104857	0.730557	CVON
	P. timonensis	G104859	0.322729	CVON
	P. clara	G104860	0.845544	CVON
	P. clara	G104861	0.957543	CVON
	P. clara	G104863	0.909083	CVON
	P. clara	G104867	0.406157	CVON
	P. clara	G104868	0.362308	CVON
	P. clara	G104869	0.459434	CVON
	P. clara	G104871	0.14467	CVON
	P. clara	G104874	3.56513	CVON
	P. timonensis	G104876	0.169847	CVON
	MSP 0288	G104877	0.102728	CVON
	P. clara	G104877	0.664179	CVON
	P. clara	G104878	0.508834	CVON
	P. clara	G104880	0.133371	CVON
	P. clara	G104881	0.199153	CVON
	MSP 0435	G104884	1.93808	CVON
	P. clara	G104885	0.157794	CVON
	P. clara	G104886	0.518905	CVON
	P. clara	G104888	0.701113	CVON
	P. clara	G104890	0.316641	CVON
	P. clara	G104891	0.182975	CVON
	P. clara	G104892	0.186761	CVON
	P. clara	G104894	1.28213	CVON
	MSP 0435	G104895	2.2877	CVON
	P. clara	G104895	0.176084	CVON
	P. clara	G104897	0.561073	CVON
	P. clara	G104898	0.876874	CVON
	P. clara	G104901	2.006	CVON
	P. clara	G104902	0.400974	CVON
	P. clara	G104904	0.267531	CVON
	P. clara	G104905	0.140582	CVON
	P. clara	G104908	1.00062	CVON
	P. clara	G104909	0.257874	CVON
	P. clara	G104910	0.320391	CVON
	P. clara	G104913	0.735552	CVON
	P. clara	G104914	0.759722	CVON
	P. xylaniphila	G104919	0.0670618	CVON
	P. clara	G104921	0.243459	CVON
	P. timonensis	G104922	1.04269	CVON
	P. clara	G104922	1.1191	CVON
	P. clara	G104925	0.0721733	CVON
	P. clara	G104926	0.401596	CVON
	P. rara	G104927	2.19536	CVON
	P. clara	G104927	0.0884584	CVON
	P. clara	G104929	0.329596	CVON
	P. clara	G104930	0.209486	CVON
	P. clara	G104931	1.12914	CVON
	P. clara	G104935	0.0881611	CVON
	MSP 0435	G104936	5.83098	CVON
	P. clara	G104936	0.267636	CVON
	P. timonensis	G104940	0.559457	CVON
	P. clara	G104940	0.0543611	CVON
	P. clara	G104943	0.791435	CVON
	P. clara	G104946	1.14211	CVON
	P. clara	G104947	0.156407	CVON
	P. rara	G104950	3.82288	CVON
	P. timonensis	G104950	0.392641	CVON
	P. clara	G104950	0.17459	CVON
	P. clara	G104952	0.403285	CVON
	P. clara	G104955	0.157319	CVON
	MSP 0288	G104958	1.99465	CVON
	MSP 0435	G104958	8.51711	CVON
	P. clara	G104958	0.184834	CVON
	P. clara	G104959	0.742821	CVON
	P. clara	G104961	0.175018	CVON
	P. clara	G104962	1.0365	CVON
	P. clara	G104963	0.37445	CVON
	P. clara	G104966	0.324065	CVON
	P. clara	G104971	4.42571	CVON
	P. clara	G104974	0.0856168	CVON
	P. xylaniphila	G104975	0.122696	CVON
	MSP 0435	G104975	5.11111	CVON
	P. clara	G104977	0.300685	CVON
	P. clara	G104979	0.971616	CVON
	MSP 0288	G104980	2.51032	CVON
	P. clara	G104980	0.204911	CVON
	P. clara	G104981	0.431015	CVON
	P. clara	G104983	0.513844	CVON
	P. clara	G104985	0.919187	CVON
	P. clara	G104986	0.454069	CVON
	P. clara	G104987	1.36873	CVON
	P. clara	G104988	0.0821523	CVON
	P. clara	G104991	0.812495	CVON
	P. clara	G104992	0.689928	CVON
	P. timonensis	G104996	4.07936	CVON
	P. clara	G104996	0.217094	CVON
	P. timonensis	G104997	2.23626	CVON
	P. clara	G104997	0.37705	CVON
	P. timonensis	G104999	5.97056	CVON
	P. clara	G104999	0.112516	CVON
	MSP 0410	G105001	1.90263	CVON
	P. clara	G105001	0.489966	CVON
	P. clara	G105003	0.0921667	CVON
	P. clara	G105005	0.324217	CVON
	P. clara	G105007	0.913261	CVON
	P. clara	G105009	1.15124	CVON
	P. rara	G105011	5.72414	CVON
	P. timonensis	G105014	0.686846	CVON
	P. clara	G105016	0.192639	CVON
	P. rara	G105017	11.6298	CVON
	P. clara	G105017	1.25658	CVON
	P. clara	G105020	0.567897	CVON
	P. clara	G105022	0.568256	CVON
	P. clara	G105023	0.340549	CVON
	P. clara	G105024	0.622353	CVON
	P. clara	G105025	0.477203	CVON
	P. clara	G105026	0.642066	CVON
	P. rara	G105028	17.2803	CVON
	P. clara	G105028	0.299806	CVON
	P. clara	G105029	0.537705	CVON
	P. timonensis	G105030	0.953573	CVON
	P. clara	G105031	0.0278942	CVON
	P. clara	G105035	0.0901986	CVON
	P. clara	G105037	0.0541478	CVON
	P. clara	G105038	1.61921	CVON
	MSP 0410	G105041	0.116219	CVON
	P. clara	G105041	0.0721206	CVON
	P. clara	G105042	0.210969	CVON
	P. timonensis	G105044	1.23484	CVON
	MSP 0435	G105044	3.784	CVON
	P. clara	G105044	0.263541	CVON
	P. clara	G105045	0.112619	CVON
	P. clara	G105046	0.833991	CVON
	P. clara	G105048	0.113462	CVON
	P. clara	G105050	0.277759	CVON
	P. timonensis	G105052	0.79054	CVON
	P. clara	G105052	0.167516	CVON
	P. clara	G105053	0.0839226	CVON
	P. clara	G105054	0.271055	CVON
	P. clara	G105055	0.123147	CVON
	P. clara	G105057	0.257808	CVON
	P. clara	G105058	0.175857	CVON
	P. clara	G105060	0.038062	CVON
	MSP 0288	G105061	0.184886	CVON
	MSP 0435	G105061	7.91115	CVON
	P. clara	G105062	0.247545	CVON
	P. clara	G105064	0.223844	CVON
	MSP 0288	G105065	1.29671	CVON
	P. clara	G105065	0.176399	CVON
	MSP 0288	G105066	3.67024	CVON
	MSP 0410	G105066	7.80169	CVON
	P. clara	G105066	0.205404	CVON
	P. rara	G105068	1.64433	CVON
	P. timonensis	G105068	3.27989	CVON
	P. clara	G105068	0.257337	CVON
	P. clara	G105069	0.922038	CVON
	P. clara	G105070	0.727478	CVON
	P. rara	G105072	8.30694	CVON
	P. clara	G105072	0.0674795	CVON
	P. clara	G105073	0.119726	CVON
	P. clara	G105075	0.976906	CVON
	P. timonensis	G105077	1.62328	CVON
	P. clara	G105077	0.911122	CVON
	P. clara	G105079	0.233702	CVON
	P. clara	G105081	0.343478	CVON
	P. clara	G105084	0.211238	CVON
	P. clara	G105086	0.103199	CVON
	MSP 0288	G105094	6.11081	CVON
	P. clara	G105094	0.451989	CVON
	P. clara	G105097	0.275404	CVON
	MSP 0288	G105098	0.030126	CVON
	MSP 0435	G105098	0.260687	CVON
	P. clara	G105098	0.104176	CVON
	P. timonensis	G105099	4.8329	CVON
	P. clara	G105099	0.572564	CVON
	P. clara	G105100	0.572938	CVON
	P. clara	G105101	0.149124	CVON
	P. clara	G105102	0.456048	CVON
	P. clara	G105103	0.0908691	CVON
	MSP 0288	G105104	0.574099	CVON
	P. rara	G105105	0.663852	CVON
	P. clara	G105105	0.24311	CVON
	P. clara	G105107	1.35954	CVON
	MSP 0435	G105108	0.355921	CVON
	P. clara	G105111	0.0657328	CVON
	P. clara	G105112	0.350666	CVON
	P. clara	G105113	1.0465	CVON
	P. clara	G105115	0.119134	CVON
	P. clara	G105116	0.218669	CVON
	P. clara	ERR2017411	0.846599	Jie
	MSP 0303	ERR2017412	0.553962	Jie
	MSP 0435	ERR2017416	6.74867	Jie
	P. rara	ERR2017417	4.71103	Jie
	P. clara	ERR2017417	0.329135	Jie
	P. clara	ERR2017422	0.120167	Jie
	P. clara	ERR2017424	0.334934	Jie
	P. clara	ERR2017426	0.498813	Jie
	P. clara	ERR2017429	0.668706	Jie
	P. clara	ERR2017432	0.278802	Jie
	MSP 0303	ERR2017434	0.897529	Jie
	P. rara	ERR2017448	3.11941	Jie
	MSP 0303	ERR2017448	0.926761	Jie
	P. clara	ERR2017451	2.4192	Jie
	P. timonensis	ERR2017454	11.6237	Jie
	P. clara	ERR2017454	0.409147	Jie
	P. timonensis	ERR2017455	0.0163809	Jie
	P. rara	ERR2017459	0.172248	Jie
	P. clara	ERR2017459	1.11246	Jie
	P. clara	ERR2017460	1.36431	Jie
	MSP 0303	ERR2017467	0.00373522	Jie
	MSP 0303	ERR2017468	1.53338	Jie
	P. clara	ERR2017481	0.618457	Jie
	MSP 0303	ERR2017484	0.473428	Jie
	P. clara	ERR2017490	0.0232574	Jie
	P. clara	ERR2017494	0.972581	Jie
	MSP 0435	ERR2017508	0.00932115	Jie
	MSP 0435	ERR2017510	0.0111498	Jie
	MSP 0303	ERR2017515	0.293676	Jie
	P. timonensis	ERR2017519	4.54148	Jie
	MSP 0288	ERR2017519	0.516992	Jie
	P. clara	ERR2017533	5.65898	Jie
	MSP 0303	ERR2017536	0.0700937	Jie
	MSP 0435	ERR2017538	0.0174448	Jie
	MSP 0435	ERR2017539	5.72893	Jie
	MSP 0303	ERR2017547	0.319918	Jie
	P. clara	ERR2017555	0.496265	Jie
	P. clara	ERR2017557	1.11268	Jie
	P. rara	ERR2017559	1.66981	Jie
	MSP 0303	ERR2017559	0.0351467	Jie
	P. clara	ERR2017561	0.728123	Jie
	P. xylaniphila	ERR2017564	2.72988	Jie
	P. clara	ERR2017564	2.61299	Jie
	P. clara	ERR2017565	0.533612	Jie
	MSP 0303	ERR2017568	0.672317	Jie
	P. rara	ERR2017572	0.157664	Jie
	P. xylaniphila	ERR2017572	1.53706	Jie
	P. clara	ERR2017572	1.5082	Jie
	P. clara	ERR2017573	1.69301	Jie
	P. rara	ERR2017574	0.642928	Jie
	P. clara	ERR2017574	0.431598	Jie
	P. clara	ERR2017575	3.24206	Jie
	MSP 0303	ERR2017577	0.435816	Jie
	MSP 0303	ERR2017579	0.0206384	Jie
	P. rara	ERR2017588	0.815657	Jie
	P. rara	ERR2017589	0.0321757	Jie
	P. clara	ERR2017593	0.135628	Jie
	P. clara	ERR2017599	1.05235	Jie
	P. clara	ERR2017601	0.0324029	Jie
	P. rara	ERR2017604	0.0942522	Jie
	P. rara	ERR2017606	0.0185841	Jie
	MSP 0288	ERR2017626	1.12297	Jie
	P. xylaniphila	ERR2017633	1.58346	Jie
	P. clara	ERR2017633	1.46938	Jie
	MSP 0303	ERR2017634	0.00796873	Jie
	MSP 0288	ERR2017637	0.0366693	Jie
	P. clara	ERR2017640	0.0308804	Jie
	P. timonensis	ERR2017642	0.0128847	Jie
	P. rara	ERR2017649	0.154075	Jie
	MSP 0303	ERR2017649	0.0394268	Jie
	P. rara	ERR2017652	1.19272	Jie
	P. clara	ERR2017656	0.287018	Jie
	MSP 0435	ERR2017659	0.945328	Jie
	P. clara	ERR2017659	0.0429104	Jie
	P. rara	ERR2017662	0.126582	Jie
	P. clara	ERR2017667	0.242656	Jie
	P. timonensis	ERR2017673	0.0271126	Jie
	P. clara	ERR2017681	1.16983	Jie
	P. clara	ERR2017683	0.705653	Jie
	P. clara	ERR2017685	0.55441	Jie
	P. clara	ERR2017690	6.26597	Jie
	MSP 0303	ERR2017691	0.455187	Jie
	MSP 0303	ERR2017694	0.144728	Jie
	P. clara	ERR2017694	0.0226108	Jie
	P. clara	ERR2017695	0.567719	Jie
	P. clara	ERR2017698	0.908102	Jie
	P. rara	ERR2017703	4.84615	Jie
	P. rara	ERR2017704	0.00837179	Jie
	MSP 0303	ERR2017704	0.278703	Jie
	MSP 0303	ERR2017713	0.101448	Jie
	P. xylaniphila	ERR2017722	0.402992	Jie
	P. clara	ERR2017722	0.411083	Jie
	P. clara	ERR2017729	0.0619875	Jie
	P. clara	ERR2017736	0.695473	Jie
	P. xylaniphila	ERR2017739	1.73874	Jie
	P. clara	ERR2017739	1.64881	Jie
	P. timonensis	ERR2017745	2.85602	Jie
	P. clara	ERR2017745	0.0691321	Jie
	P. xylaniphila	ERR2017750	0.178527	Jie
	P. clara	ERR2017750	0.147278	Jie
	P. xylaniphila	ERR2017763	0.0880561	Jie
	P. clara	ERR2017763	0.033815	Jie
	P. rara	ERR2017765	1.0561	Jie
	P. clara	ERR2017765	0.135538	Jie
	MSP 0335	ERR2017767	2.49317	Jie
	P. rara	ERR2017768	0.51496	Jie
	P. rara	ERR2017772	0.213609	Jie
	MSP 0303	ERR2017773	0.538628	Jie
	MSP 0303	ERR2017776	0.157938	Jie
	P. clara	ERR2017777	0.457694	Jie
	MSP 0335	ERR2017780	4.16089	Jie
	P. clara	ERR2017780	0.297729	Jie
	MSP 0303	ERR2017781	0.0133292	Jie
	P. clara	ERR2017795	2.22558	Jie
	P. rara	ERR2017797	2.58435	Jie
	P. rara	ERR2017800	0.434856	Jie
	MSP 0303	ERR2017800	0.0762196	Jie
	MSP 0303	ERR2017802	0.0415218	Jie
	P. clara	ERR2017805	0.864523	Jie
	P. timonensis	ERR2017809	5.69139	Jie
	P. clara	ERR2017809	0.471401	Jie
	P. rara	ERR2017810	0.66703	Jie
	P. xylaniphila	ERR2017810	0.0801841	Jie
	P. clara	ERR2017810	0.0423835	Jie

## Sheet: Ext 11c left panel
		Any encoder prevalence (% samples)	n_total
	PRISM	7.89474	152
	HMP2	12.4487	1462
	FHS	24.4337	618
	500FG	45.0855	468
	CVON	58.6806	288
	Jie	25.5208	384

## Sheet: Ext 11c right panel
		MSP	Category	Species prevalence (% samples)	n_total
		P. clara	PRISM	7.23684	152
		P. clara	HMP2	11.2859	1462
		P. clara	FHS	23.4628	618
		P. clara	500FG	42.9487	468
		P. clara	CVON	53.8194	288
		P. clara	Jie	13.8021	384
		P. xylaniphila	PRISM	0	152
		P. xylaniphila	HMP2	1.02599	1462
		P. xylaniphila	FHS	0.970874	618
		P. xylaniphila	500FG	1.06838	468
		P. xylaniphila	CVON	1.04167	288
		P. xylaniphila	Jie	2.08333	384
		MSP 0303	PRISM	0	152
		MSP 0303	HMP2	0	1462
		MSP 0303	FHS	0	618
		MSP 0303	500FG	0.213675	468
		MSP 0303	CVON	0	288
		MSP 0303	Jie	6.25	384
		MSP 0335	PRISM	0	152
		MSP 0335	HMP2	0	1462
		MSP 0335	FHS	0.485437	618
		MSP 0335	500FG	0.42735	468
		MSP 0335	CVON	0	288
		MSP 0335	Jie	0.520833	384
		P. rara	PRISM	0	152
		P. rara	HMP2	1.09439	1462
		P. rara	FHS	1.77994	618
		P. rara	500FG	2.99145	468
		P. rara	CVON	3.47222	288
		P. rara	Jie	5.46875	384
		P. timonensis	PRISM	0	152
		P. timonensis	HMP2	0	1462
		P. timonensis	FHS	0.809061	618
		P. timonensis	500FG	1.92308	468
		P. timonensis	CVON	5.55556	288
		P. timonensis	Jie	1.82292	384
		MSP 0288	PRISM	0	152
		MSP 0288	HMP2	0.0683995	1462
		MSP 0288	FHS	0.647249	618
		MSP 0288	500FG	0.641026	468
		MSP 0288	CVON	3.47222	288
		MSP 0288	Jie	0.78125	384
		MSP 0410	PRISM	0.657895	152
		MSP 0410	HMP2	0.0683995	1462
		MSP 0410	FHS	0.323625	618
		MSP 0410	500FG	0.42735	468
		MSP 0410	CVON	1.73611	288
		MSP 0410	Jie	0	384
		MSP 0435	PRISM	0.657895	152
		MSP 0435	HMP2	0	1462
		MSP 0435	FHS	0.485437	618
		MSP 0435	500FG	0.213675	468
		MSP 0435	CVON	3.47222	288
		MSP 0435	Jie	1.5625	384
