# Supplementary material for: Identification of trypsin-degrading commensals in the large intestine
Source: Nature. 2022 Sep 7;609(7927):582–9. doi: 10.1038/s41586-022-05181-3 (PMC9477747; doi:10.1038/s41586-022-05181-3)
Supplement: Supplementary file 21 — Source Data Extended Data Fig. 12 [file 41586_2022_5181_MOESM21_ESM.xlsx]

## Sheet: Ext 12b
	Bacterial DNA (µg/mg faeces)
	P. rodentium	P. muris
	12.13	N. D.
	27.6	N. D.
	20.72	N. D.
	19.4	N. D.
	23.2	N. D.
